# Supplementary material for: NOVA1 inhibition by miR-146b-5p in the remnant tissue microenvironment defines occult residual disease after gastric cancer removal
Source: Oncotarget. 2015 Dec 9;7(3):2475–95. doi: 10.18632/oncotarget.6542 (PMC4823049; doi:10.18632/oncotarget.6542)
Supplement: Supplementary file 2 [file oncotarget-07-2475-s002.xlsx]

## Sheet: positive significant
Index	mirbase accession No	systematic_name	log ratio	FCAbsolute	regulation	p-value	negative mean log signal	positive mean log signal	negative mean value	positive mean value	TargetScan	microCosm	PicTar	miRNA sequence	chr	start	stop	strand
284	MIMAT0000280	hsa-miR-223-3p	2.80008	6.96481	up	0.0483679	5.30604	8.10612	39.5619	275.541	hsa-miR-223-3p	hsa-miR-223-3p	hsa-miR-223-3p	TGGGGTATTTGACAAACTGAC	chrX	65238780	65238800	-
178	MIMAT0000433	hsa-miR-142-5p	2.63207	6.19914	up	0.0228329	1.89628	4.52835	3.72253	23.0765	hsa-miR-142-5p	hsa-miR-142-5p	hsa-miR-142-5p	AGTAGTGCTTTCTACTTTA	chr17	56408628	56408611	+
188	MIMAT0002809	hsa-miR-146b-5p	2.30814	4.95245	up	0.00700312	2.64033	4.94847	6.23473	30.8772	hsa-miR-146b-5p	hsa-miR-146b-5p	hsa-miR-146b-5p	AGCCTATGGAATTCAGTTC	chr10	104186270	104186288	-
198	MIMAT0000451	hsa-miR-150-5p	2.28416	4.87081	up	0.0315818	5.15602	7.44018	35.6548	173.668	hsa-miR-150-5p	hsa-miR-150-5p	hsa-miR-150-5p	CACTGGTACAAGGGTTGG	chr19	50004078	50004061	+
343	MIMAT0000705	hsa-miR-362-5p	1.02197	2.0307	up	0.003215	2.64598	3.66795	6.25921	12.7106	hsa-miR-362-5p	hsa-miR-362-5p	hsa-miR-362-5p	ACTCACACCTAGGTTCC	chrX	49660323	49660339	-
517	MIMAT0002888	hsa-miR-532-5p	0.794744	1.73477	up	0.0122015	3.78668	4.58142	13.8008	23.9411	hsa-miR-532-5p	hsa-miR-532-5p	hsa-miR-532-5p	ACGGTCCTACACTCAAG	chrX	49654518	49654534	-
451	MIMAT0004775	hsa-miR-502-3p	0.735788	1.66531	up	0.0383568	1.84557	2.58136	3.59395	5.98503	hsa-miR-502-3p	hsa-miR-502-3p	hsa-miR-502-3p	TGAATCCTTGCCCAGG	chrX	49779264	49779278	-
793	MIMAT0005896	hsa-miR-1244	0.674927	1.59652	up	0.0477944	1.43119	2.10612	2.6967	4.30532	hsa-miR-1244	hsa-miR-1244	hsa-miR-1244	AACCATCTCATACAAACCA	chr2	232578085	232578103	-
157	MIMAT0004594	hsa-miR-132-5p	0.5888	1.504	up	0.0410988	0.805239	1.39404	1.74744	2.62813	hsa-miR-132-5p	hsa-miR-132-5p	hsa-miR-132-5p	AGTAACAATCGAAAGCCACG	chr17	1953245	1953226	+

## Sheet: mean over
Index	mirbase accession No	systematic_name	log ratio	FCAbsolute	regulation	p-value	negative mean log signal	positive mean log signal	negative mean value	positive mean value	TargetScan	microCosm	PicTar	miRNA sequence	chr	start	stop	strand
284	MIMAT0000280	hsa-miR-223-3p	2.80008	6.96481	up	0.0483679	5.30604	8.10612	39.5619	275.541	hsa-miR-223-3p	hsa-miR-223-3p	hsa-miR-223-3p	TGGGGTATTTGACAAACTGAC	chrX	65238780	65238800	-
178	MIMAT0000433	hsa-miR-142-5p	2.63207	6.19914	up	0.0228329	1.89628	4.52835	3.72253	23.0765	hsa-miR-142-5p	hsa-miR-142-5p	hsa-miR-142-5p	AGTAGTGCTTTCTACTTTA	chr17	56408628	56408611	+
177	MIMAT0000434	hsa-miR-142-3p	2.39163	5.24749	up	0.0637461	5.95177	8.3434	61.896	324.798	hsa-miR-142-3p	hsa-miR-142-3p	hsa-miR-142-3p	TCCATAAAGTAGGAAACACTACA	chr17	56408666	56408645	+
188	MIMAT0002809	hsa-miR-146b-5p	2.30814	4.95245	up	0.00700312	2.64033	4.94847	6.23473	30.8772	hsa-miR-146b-5p	hsa-miR-146b-5p	hsa-miR-146b-5p	AGCCTATGGAATTCAGTTC	chr10	104186270	104186288	-
198	MIMAT0000451	hsa-miR-150-5p	2.28416	4.87081	up	0.0315818	5.15602	7.44018	35.6548	173.668	hsa-miR-150-5p	hsa-miR-150-5p	hsa-miR-150-5p	CACTGGTACAAGGGTTGG	chr19	50004078	50004061	+
51	MIMAT0000076	hsa-miR-21-5p	1.59963	3.03066	up	0.166498	10.5128	12.1124	1461.05	4427.95	hsa-miR-21-5p	hsa-miR-21-5p	hsa-miR-21-5p	TCAACATCAGTCTGATAAGC	chr17	57918636	57918655	-
164	MIMAT0000758	hsa-miR-135b-5p	1.4717	2.77348	up	0.263713	1.90523	3.37693	3.74568	10.3886	hsa-miR-135b-5p	hsa-miR-135b-5p	hsa-miR-135b-5p	TCACATAGGAATGAAAAGCCATA	chr1	205417467	205417445	+
337	MIMAT0004694	hsa-miR-342-5p	1.33043	2.51478	up	0.0649265	1.99195	3.32238	3.97774	10.0031	hsa-miR-342-5p	hsa-miR-342-5p	hsa-miR-342-5p	TCAATCACAGATAGCACCC	chr14	100576013	100576030	-
258	MIMAT0000264	hsa-miR-203	1.30221	2.46607	up	0.0593295	2.37556	3.67778	5.18939	12.7974	hsa-miR-203	hsa-miR-203	hsa-miR-203	CTAGTGGTCCTAAACATT	chr14	104583811	104583827	-
249	MIMAT0000263	hsa-miR-199b-5p	1.24171	2.36478	up	0.203162	4.99202	6.23372	31.8234	75.2553	hsa-miR-199b-5p	hsa-miR-199b-5p	hsa-miR-199b-5p	GAACAGATAGTCTAAACACTGG	chr9	130046868	130046847	+
38	MIMAT0000072	hsa-miR-18a-5p	1.23725	2.35749	up	0.189976	1.8279	3.06514	3.55019	8.36952	hsa-miR-18a-5p	hsa-miR-18a-5p	hsa-miR-18a-5p	CTATCTGCACTAGATGCA	chr13	92003015	92003032	-
244	MIMAT0001080	hsa-miR-196b-5p	1.22368	2.33542	up	0.328312	2.38533	3.60901	5.22464	12.2017	hsa-miR-196b-5p	hsa-miR-196b-5p	hsa-miR-196b-5p	CCCAACAACAGGAAACTACC	chr7	27209134	27209115	+
416	MIMAT0004784	hsa-miR-455-3p	1.15987	2.23437	up	0.13539	2.47528	3.63515	5.56077	12.4248	hsa-miR-455-3p	hsa-miR-455-3p	hsa-miR-455-3p	GTGTATATGCCCATGGA	chr9	116971772	116971787	-
144	MIMAT0000445	hsa-miR-126-3p	1.04471	2.06296	up	0.11537	7.75187	8.79658	215.548	444.667	hsa-miR-126-3p	hsa-miR-126-3p	hsa-miR-126-3p	CGCATTATTACTCACGGT	chr9	139565109	139565126	-
343	MIMAT0000705	hsa-miR-362-5p	1.02197	2.0307	up	0.003215	2.64598	3.66795	6.25921	12.7106	hsa-miR-362-5p	hsa-miR-362-5p	hsa-miR-362-5p	ACTCACACCTAGGTTCC	chrX	49660323	49660339	-
114	MIMAT0000094	hsa-miR-95	0.967433	1.95536	up	0.170288	1.91481	2.88224	3.77064	7.37295	hsa-miR-95	hsa-miR-95	hsa-miR-95	TGCTCAATAAATACCCGTTG	chr4	8007097	8007079	+
685	MIMAT0003338	hsa-miR-660-5p	0.926552	1.90073	up	0.122768	3.19096	4.11751	9.13215	17.3577	hsa-miR-660-5p	hsa-miR-660-5p	hsa-miR-660-5p	CAACTCCGATATGCAATGG	chrX	49777867	49777885	-
31	MIMAT0000417	hsa-miR-15b-5p	0.894387	1.85882	up	0.143125	6.80596	7.70035	111.892	207.987	hsa-miR-15b-5p	hsa-miR-15b-5p	hsa-miR-15b-5p	TGTAAACCATGATGTGCTGC	chr3	160122397	160122416	-
117	MIMAT0000096	hsa-miR-98	0.877902	1.8377	up	0.265297	4.05113	4.92903	16.5772	30.464	hsa-miR-98	hsa-miR-98	hsa-miR-98	AACAATACAACTTACTACCTC	chrX	53583226	53583207	+
186	MIMAT0000449	hsa-miR-146a-5p	0.871794	1.82994	up	0.100929	4.555	5.42679	23.5067	43.0158	hsa-miR-146a-5p	hsa-miR-146a-5p	hsa-miR-146a-5p	AACCCATGGAATTCAGTTC	chr5	159912382	159912400	-
327	MIMAT0000765	hsa-miR-335-5p	0.863419	1.81935	up	0.0760492	0.700755	1.56417	1.62536	2.95708	hsa-miR-335-5p	hsa-miR-335-5p	hsa-miR-335-5p	ACATTTTTCGTTATTGCTC	chr7	130135971	130135989	-
247	MIMAT0000232	hsa-miR-199a-3p	0.854374	1.80797	up	0.27457	8.12684	8.98122	279.527	505.378	hsa-miR-199a-3p	hsa-miR-199a-3p	hsa-miR-199a-3p	TAACCAATGTGCAGACTACT	chr1	172113765	172113746	+
45	MIMAT0000074	hsa-miR-19b-3p	0.853707	1.80714	up	0.150924	6.88886	7.74257	118.51	214.163	hsa-miR-19b-3p	hsa-miR-19b-3p	hsa-miR-19b-3p	TCAGTTTTGCATGGATTTGC	chr13	92003502	92003521	-
47	MIMAT0000075	hsa-miR-20a-5p	0.851296	1.80412	up	0.151867	7.29061	8.1419	156.564	282.46	hsa-miR-20a-5p	hsa-miR-20a-5p	hsa-miR-20a-5p	CTACCTGCACTATAAGCAC	chr13	92003330	92003348	-
329	MIMAT0004695	hsa-miR-337-5p	0.849061	1.80133	up	0.330827	1.68757	2.53663	3.22114	5.80232	hsa-miR-337-5p	hsa-miR-337-5p	hsa-miR-337-5p	AACTCCTGTATGAAGCCG	chr14	101340856	101340872	-
280	MIMAT0000278	hsa-miR-221-3p	0.848333	1.80042	up	0.14972	3.87211	4.72045	14.6427	26.3631	hsa-miR-221-3p	hsa-miR-221-3p	hsa-miR-221-3p	GAAACCCAGCAGACAATGT	chrX	45605671	45605653	+
368	MIMAT0000730	hsa-miR-377-3p	0.847212	1.79902	up	0.374942	1.77968	2.6269	3.43351	6.17696	hsa-miR-377-3p	hsa-miR-377-3p	hsa-miR-377-3p	ACAAAAGTTGCCTTTGTGTG	chr14	101528433	101528452	-
134	MIMAT0000104	hsa-miR-107	0.844738	1.79594	up	0.178286	7.19889	8.04363	146.92	263.86	hsa-miR-107	hsa-miR-107	hsa-miR-107	TGATAGCCCTGTACAATGCT	chr10	91352575	91352557	+
156	MIMAT0000426	hsa-miR-132-3p	0.839694	1.78967	up	0.139984	2.92854	3.76823	7.61338	13.6255	hsa-miR-132-3p	hsa-miR-132-3p	hsa-miR-132-3p	CGACCATGGCTGTAGA	chr17	1953281	1953266	+
49	MIMAT0001413	hsa-miR-20b-5p	0.838718	1.78846	up	0.184483	4.85673	5.69545	28.9749	51.8204	hsa-miR-20b-5p	hsa-miR-20b-5p	hsa-miR-20b-5p	CTACCTGCACTATGAGCAC	chrX	133303866	133303848	+
335	MIMAT0004692	hsa-miR-340-5p	0.83416	1.78282	up	0.431405	2.11977	2.95393	4.34625	7.74857	hsa-miR-340-5p	hsa-miR-340-5p	hsa-miR-340-5p	AATCAGTCTCATTGCTTTA	chr5	179442339	179442321	+
269	MIMAT0004564	hsa-miR-214-5p	0.806231	1.74864	up	0.0806338	0.984717	1.79095	1.97893	3.46042	hsa-miR-214-5p	hsa-miR-214-5p	hsa-miR-214-5p	GCACAGCAAGTGTAGACA	chr1	172107988	172107971	+
517	MIMAT0002888	hsa-miR-532-5p	0.794744	1.73477	up	0.0122015	3.78668	4.58142	13.8008	23.9411	hsa-miR-532-5p	hsa-miR-532-5p	hsa-miR-532-5p	ACGGTCCTACACTCAAG	chrX	49654518	49654534	-
29	MIMAT0000068	hsa-miR-15a-5p	0.787366	1.72592	up	0.171585	6.61058	7.39795	97.72	168.657	hsa-miR-15a-5p	hsa-miR-15a-5p	hsa-miR-15a-5p	CACAAACCATTATGTGCTGCT	chr13	50623289	50623269	+
127	MIMAT0000101	hsa-miR-103a-3p	0.785596	1.7238	up	0.176496	7.69881	8.48441	207.765	358.147	hsa-miR-103a-3p	hsa-miR-103a-3p	hsa-miR-103a-3p	TCATAGCCCTGTACAATG	chr5	167987970	167987953	+
36	MIMAT0000070	hsa-miR-17-5p	0.776897	1.71344	up	0.200161	5.39804	6.17494	42.1669	72.2505	hsa-miR-17-5p	hsa-miR-17-5p	hsa-miR-17-5p	CTACCTGCACTGTAAGC	chr13	92002878	92002894	-
154	MIMAT0000691	hsa-miR-130b-3p	0.775396	1.71166	up	0.28983	4.11067	4.88607	17.2757	29.5701	hsa-miR-130b-3p	hsa-miR-130b-3p	hsa-miR-130b-3p	ATGCCCTTTCATCATTGC	chr22	22007647	22007664	-
17	MIMAT0000415	hsa-let-7i-5p	0.76423	1.69846	up	0.20163	9.30002	10.0643	630.355	1070.63	hsa-let-7i-5p	hsa-let-7i-5p	hsa-let-7i-5p	AACAGCACAAACTACTACCTC	chr12	62997472	62997492	-
384	MIMAT0002171	hsa-miR-410	0.760227	1.69376	up	0.300462	0.808823	1.56905	1.75178	2.96709	hsa-miR-410	hsa-miR-410	hsa-miR-410	ACAGGCCATCTGTGTTATA	chr14	101532301	101532318	-
34	MIMAT0000069	hsa-miR-16-5p	0.751228	1.68322	up	0.119202	8.99207	9.74329	509.192	857.085	hsa-miR-16-5p	hsa-miR-16-5p	hsa-miR-16-5p	CGCCAATATTTACGTGCTG	chr3	160122545	160122563	-
220	MIMAT0000455	hsa-miR-185-5p	0.742725	1.67333	up	0.0842705	3.87089	4.61362	14.6303	24.4815	hsa-miR-185-5p	hsa-miR-185-5p	hsa-miR-185-5p	TCAGGAACTGCCTTTCT	chr22	20020681	20020697	-
451	MIMAT0004775	hsa-miR-502-3p	0.735788	1.66531	up	0.0383568	1.84557	2.58136	3.59395	5.98503	hsa-miR-502-3p	hsa-miR-502-3p	hsa-miR-502-3p	TGAATCCTTGCCCAGG	chrX	49779264	49779278	-
2	MIMAT0000062	hsa-let-7a-5p	0.721066	1.6484	up	0.441653	11.2946	12.0157	2512.05	4140.86	hsa-let-7a-5p	hsa-let-7a-5p	hsa-let-7a-5p	AACTATACAACCTACTACCT	chr9	96938246	96938265	-
395	MIMAT0003393	hsa-miR-425-5p	0.713108	1.63933	up	0.22439	4.43437	5.14748	21.6212	35.4443	hsa-miR-425-5p	hsa-miR-425-5p	hsa-miR-425-5p	TCAACGGGAGTGATCGTG	chr3	49057616	49057599	+
61	MIMAT0000080	hsa-miR-24-3p	0.702721	1.62757	up	0.282646	9.46119	10.1639	704.86	1147.21	hsa-miR-24-3p	hsa-miR-24-3p	hsa-miR-24-3p	CTGTTCCTGCTGAACTGA	chr9	97848350	97848367	-
1037	MIMAT0018071	hsa-miR-3651	0.701856	1.6266	up	0.106583	4.96057	5.66243	31.1373	50.6478	hsa-miR-3651	hsa-miR-3651	hsa-miR-3651	TCATGTACCAGCGACC	chr9	95054826	95054812	+
248	MIMAT0000231	hsa-miR-199a-5p	0.69691	1.62103	up	0.321645	6.25534	6.95225	76.3915	123.833	hsa-miR-199a-5p	hsa-miR-199a-5p	hsa-miR-199a-5p	GAACAGGTAGTCTGAACAC	chr1	170380350	170380332	+
382	MIMAT0001639	hsa-miR-409-3p	0.687658	1.61067	up	0.255129	2.60899	3.29665	6.10078	9.82633	hsa-miR-409-3p	hsa-miR-409-3p	hsa-miR-409-3p	AGGGGTTCACCGAGCA	chr14	100601442	100601457	-
13	MIMAT0000067	hsa-let-7f-5p	0.68454	1.60719	up	0.356123	10.2258	10.9104	1197.53	1924.66	hsa-let-7f-5p	hsa-let-7f-5p	hsa-let-7f-5p	AACTATACAATCTACTACCTC	chr9	96938636	96938656	-
359	MIMAT0000727	hsa-miR-374a-5p	0.683834	1.6064	up	0.4561	4.57655	5.26039	23.8605	38.3296	hsa-miR-374a-5p	hsa-miR-374a-5p	hsa-miR-374a-5p	CACTTATCAGGTTGTATTATAA	chrX	73423878	73423857	+
793	MIMAT0005896	hsa-miR-1244	0.674927	1.59652	up	0.0477944	1.43119	2.10612	2.6967	4.30532	hsa-miR-1244	hsa-miR-1244	hsa-miR-1244	AACCATCTCATACAAACCA	chr2	232578085	232578103	-
68	MIMAT0000083	hsa-miR-26b-5p	0.669163	1.59015	up	0.482175	7.83198	8.50115	227.857	362.326	hsa-miR-26b-5p	hsa-miR-26b-5p	hsa-miR-26b-5p	ACCTATCCTGAATTACTTGA	chr2	219267381	219267400	-
41	MIMAT0000073	hsa-miR-19a-3p	0.667339	1.58814	up	0.298058	5.23917	5.9065	37.7699	59.9839	hsa-miR-19a-3p	hsa-miR-19a-3p	hsa-miR-19a-3p	TCAGTTTTGCATAGATTTGCA	chr13	92003195	92003215	-
133	MIMAT0000680	hsa-miR-106b-5p	0.666708	1.58745	up	0.19656	6.2982	6.96491	78.6952	124.924	hsa-miR-106b-5p	hsa-miR-106b-5p	hsa-miR-106b-5p	ATCTGCACTGTCAGCAC	chr7	99691647	99691631	+
393	MIMAT0001341	hsa-miR-424-5p	0.661492	1.58172	up	0.57131	4.10712	4.76861	17.2332	27.2581	hsa-miR-424-5p	hsa-miR-424-5p	hsa-miR-424-5p	TTCAAAACATGAATTGCTGCTG	chrX	133680675	133680654	+
340	MIMAT0004682	hsa-miR-361-3p	0.654597	1.57418	up	0.299341	3.29289	3.94749	9.80075	15.4281	hsa-miR-361-3p	hsa-miR-361-3p	hsa-miR-361-3p	AAATCAGAATCACACCTGGG	chrX	85158707	85158689	+
295	MIMAT0000688	hsa-miR-301a-3p	0.643383	1.56199	up	0.501177	2.75416	3.39754	6.7466	10.5381	hsa-miR-301a-3p	hsa-miR-301a-3p	hsa-miR-301a-3p	GCTTTGACAATACTATTGCAC	chr17	54583351	54583331	+
1174	MIMAT0016851	hsa-miR-4299	0.642895	1.56146	up	0.156303	11.3484	11.9913	2607.37	4071.31	hsa-miR-4299	hsa-miR-4299	hsa-miR-4299	GCCTCTCATGTCACC	chr11	11678259	11678246	+
113	MIMAT0000093	hsa-miR-93-5p	0.631231	1.54889	up	0.239659	5.33658	5.96781	40.4083	62.5878	hsa-miR-93-5p	hsa-miR-93-5p	hsa-miR-93-5p	CTACCTGCACGAACAG	chr7	99529359	99529344	+
265	MIMAT0000267	hsa-miR-210	0.62795	1.54537	up	0.325013	5.27652	5.90447	38.7605	59.8993	hsa-miR-210	hsa-miR-210	hsa-miR-210	TCAGCCGCTGTCACAC	chr11	568175	568161	+
15	MIMAT0000414	hsa-let-7g-5p	0.622672	1.53972	up	0.376562	9.12705	9.74972	559.133	860.911	hsa-let-7g-5p	hsa-let-7g-5p	hsa-let-7g-5p	AACTGTACAAACTACTACCTC	chr3	52302319	52302299	+
430	MIMAT0002805	hsa-miR-489	0.613529	1.53	up	0.445607	2.1193	2.73282	4.34482	6.64756	hsa-miR-489	hsa-miR-489	hsa-miR-489	GCTGCCGTATATGTGATG	chr7	92951256	92951239	+
555	MIMAT0015060	hsa-miR-548w	0.612455	1.52886	up	0.532811	1.62926	2.24172	3.09354	4.72959	hsa-miR-548w	hsa-miR-548w	hsa-miR-548w	AGGCAAAAACCGCAG	chr16	26036576	26036589	-
174	MIMAT0000431	hsa-miR-140-5p	0.610171	1.52644	up	0.333708	5.23231	5.84248	37.5908	57.3801	hsa-miR-140-5p	hsa-miR-140-5p	hsa-miR-140-5p	CTACCATAGGGTAAAACCACT	chr16	68524508	68524528	-
768	MIMAT0005865	hsa-miR-1202	0.600422	1.51616	up	0.87051	12.1033	12.7037	4400.03	6671.15	hsa-miR-1202	hsa-miR-1202	hsa-miR-1202	CTCCCCCACTGCA	chr6	156267952	156267963	-
69	MIMAT0000084	hsa-miR-27a-3p	0.59666	1.51221	up	0.30102	8.56345	9.16011	378.317	572.095	hsa-miR-27a-3p	hsa-miR-27a-3p	hsa-miR-27a-3p	GCGGAACTTAGCCACTG	chr19	13947324	13947308	+
342	MIMAT0004683	hsa-miR-362-3p	0.594173	1.50961	up	0.107694	0.830933	1.42511	1.77884	2.68534	hsa-miR-362-3p	hsa-miR-362-3p	hsa-miR-362-3p	TGAATCCTTGAATAGGTGTG	chrX	49773616	49773634	-
40	MIMAT0001412	hsa-miR-18b-5p	0.591028	1.50632	up	0.177976	1.08398	1.67501	2.11988	3.19321	hsa-miR-18b-5p	hsa-miR-18b-5p	hsa-miR-18b-5p	CTAACTGCACTAGATGCACC	chrX	133304098	133304079	+
157	MIMAT0004594	hsa-miR-132-5p	0.5888	1.504	up	0.0410988	0.805239	1.39404	1.74744	2.62813	hsa-miR-132-5p	hsa-miR-132-5p	hsa-miR-132-5p	AGTAACAATCGAAAGCCACG	chr17	1953245	1953226	+
193	MIMAT0000759	hsa-miR-148b-3p	0.585542	1.5006	up	0.414619	2.51036	3.09591	5.69764	8.54989	hsa-miR-148b-3p	hsa-miR-148b-3p	hsa-miR-148b-3p	ACAAAGTTCTGTGATGCAC	chr12	54731065	54731083	-

## Sheet: total expression
Index	mirbase accession No	systematic_name	log ratio	FCAbsolute	regulation	p-value	negative mean log signal	positive mean log signal	negative mean value	positive mean value	TargetScan	microCosm	PicTar	miRNA sequence	chr	start	stop	strand
1	MIMAT0004481	hsa-let-7a-3p	0.0354507	1.02488	up	0.433855	0.378531	0.413982	1.30002	1.33236	hsa-let-7a-3p	hsa-let-7a-3p	hsa-let-7a-3p	GAAAGACAGTAGATTGTATAG	chr9	96938295	96938315	-
2	MIMAT0000062	hsa-let-7a-5p	0.721066	1.6484	up	0.441653	11.2946	12.0157	2512.05	4140.86	hsa-let-7a-5p	hsa-let-7a-5p	hsa-let-7a-5p	AACTATACAACCTACTACCT	chr9	96938246	96938265	-
3	MIMAT0004482	hsa-let-7b-3p	-0.663804	1.58425	down	0.0645897	1.87922	1.21542	3.67877	2.32208	hsa-let-7b-3p	hsa-let-7b-3p	hsa-let-7b-3p	GGGAAGGCAGTAGGTT	chr22	46509631	46509646	-
4	MIMAT0000063	hsa-let-7b-5p	0.460325	1.37585	up	0.600632	11.4445	11.9049	2787.08	3834.61	hsa-let-7b-5p	hsa-let-7b-5p	hsa-let-7b-5p	AACCACACAACCTACTACC	chr22	46509574	46509592	-
5	MIMAT0000064	hsa-let-7c	0.503525	1.41767	up	0.531369	9.49263	9.99616	720.388	1021.27	hsa-let-7c	hsa-let-7c	hsa-let-7c	AACCATACAACCTACTACC	chr21	17912162	17912179	-
6	MIMAT0004483	hsa-let-7c*	-0.00697788	1.00485	down	0.950217	0.569317	0.562339	1.48382	1.47666	hsa-let-7c*	hsa-let-7c*	hsa-let-7c*	TAACTCCCAGGGTGTA	chr21	17912187	17912201	-
7	MIMAT0004484	hsa-let-7d-3p	0.0612544	1.04337	up	0.618696	0.875979	0.937233	1.83525	1.91485	hsa-let-7d-3p	hsa-let-7d-3p	hsa-let-7d-3p	AGAAAGGCAGCAGGTCGT	chr9	96941181	96941198	-
8	MIMAT0000065	hsa-let-7d-5p	0.431483	1.34862	up	0.493815	7.98093	8.41241	252.638	340.712	hsa-let-7d-5p	hsa-let-7d-5p	hsa-let-7d-5p	AACTATGCAACCTACTACC	chr9	96941126	96941144	-
9	MIMAT0004485	hsa-let-7e-3p	-0.0885045	1.06327	down	0.376022	0.189435	0.10093	1.14032	1.07246	hsa-let-7e-3p	hsa-let-7e-3p	hsa-let-7e-3p	GGAAAGCTAGGAGGC	chr11	122017300	122017286	+
10	MIMAT0000066	hsa-let-7e-5p	0.395224	1.31515	up	0.651678	8.58849	8.98372	384.941	506.254	hsa-let-7e-5p	hsa-let-7e-5p	hsa-let-7e-5p	AACTATACAACCTCCTACC	chr19	52196049	52196067	-
11	MIMAT0004486	hsa-let-7f-1-3p	-0.484503	1.3991	down	0.102235	1.5996	1.11509	3.03059	2.16609	hsa-let-7f-1-3p	hsa-let-7f-1-3p	hsa-let-7f-1-3p	GGGAAGGCAATAGATTGTAT	chr9	96938693	96938712	-
12	MIMAT0004487	hsa-let-7f-2-3p	-0.224821	1.16863	down	0.312783	0.58866	0.363839	1.50385	1.28685	hsa-let-7f-2-3p	hsa-let-7f-2-3p	hsa-let-7f-2-3p	GGAAAGACAGTAGACTGTATAG	chrX	53584231	53584210	+
13	MIMAT0000067	hsa-let-7f-5p	0.68454	1.60719	up	0.356123	10.2258	10.9104	1197.53	1924.66	hsa-let-7f-5p	hsa-let-7f-5p	hsa-let-7f-5p	AACTATACAATCTACTACCTC	chr9	96938636	96938656	-
14	MIMAT0004584	hsa-let-7g-3p	-0.0124422	1.00866	down	0.927669	0.229422	0.216979	1.17236	1.1623	hsa-let-7g-3p	hsa-let-7g-3p	hsa-let-7g-3p	GCAAGGCAGTGGCCT	chr3	52302375	52302361	+
15	MIMAT0000414	hsa-let-7g-5p	0.622672	1.53972	up	0.376562	9.12705	9.74972	559.133	860.911	hsa-let-7g-5p	hsa-let-7g-5p	hsa-let-7g-5p	AACTGTACAAACTACTACCTC	chr3	52302319	52302299	+
16	MIMAT0004585	hsa-let-7i-3p	0.0199704	1.01394	up	0.693348	0.13825	0.15822	1.10057	1.11591	hsa-let-7i-3p	hsa-let-7i-3p	hsa-let-7i-3p	AGCAAGGCAGTAGCTTG	chr12	62997532	62997548	-
17	MIMAT0000415	hsa-let-7i-5p	0.76423	1.69846	up	0.20163	9.30002	10.0643	630.355	1070.63	hsa-let-7i-5p	hsa-let-7i-5p	hsa-let-7i-5p	AACAGCACAAACTACTACCTC	chr12	62997472	62997492	-
18	MIMAT0000416	hsa-miR-1	0.464232	1.37958	up	0.748328	7.05108	7.51531	132.613	182.95	hsa-miR-1	hsa-miR-1	hsa-miR-1	ATACATACTTCTTTACATTCC	chr18	19409038	19409018	+
19	MIMAT0004553	hsa-miR-7-1-3p	0.462838	1.37825	up	0.0504893	0.254167	0.717004	1.19265	1.64377	hsa-miR-7-1-3p	hsa-miR-7-1-3p	hsa-miR-7-1-3p	TATGGCAGACTGTGATTTG	chr9	86584749	86584731	+
20	MIMAT0004554	hsa-miR-7-2-3p	-0.294644	1.22658	down	0.201847	0.337948	0.0433034	1.26396	1.03047	hsa-miR-7-2-3p	hsa-miR-7-2-3p	hsa-miR-7-2-3p	TTAGGTAGACTGGGATTTG	chr15	89155130	89155148	-
21	MIMAT0000252	hsa-miR-7-5p	0.161612	1.11854	up	0.879865	5.02114	5.18276	32.4724	36.3216	hsa-miR-7-5p	hsa-miR-7-5p	hsa-miR-7-5p	ACAACAAAATCACTAGTCTTCC	chr9	86584708	86584687	+
22	MIMAT0000441	hsa-miR-9-5p	0.524063	1.438	up	0.255221	0.617694	1.14176	1.53442	2.2065	hsa-miR-9-5p	hsa-miR-9-5p	hsa-miR-9-5p	TCATACAGCTAGATAACCA	chr1	156390170	156390152	+
23	MIMAT0000442	hsa-miR-9-3p	0.493108	1.40747	up	0.362087	0.452821	0.945929	1.36871	1.92643	hsa-miR-9-3p	hsa-miR-9-3p	hsa-miR-9-3p	ACTTTCGGTTATCTAGCTT	chr1	154656832	154656814	+
24	MIMAT0004555	hsa-miR-10a-3p	-0.0727993	1.05176	down	0.681873	1.30563	1.23283	2.47192	2.35028	hsa-miR-10a-3p	hsa-miR-10a-3p	hsa-miR-10a-3p	TATTCCCCTAGATACGAA	chr17	46657283	46657266	+
25	MIMAT0000253	hsa-miR-10a-5p	0.0794799	1.05664	up	0.976216	7.9869	8.06638	253.686	268.054	hsa-miR-10a-5p	hsa-miR-10a-5p	hsa-miR-10a-5p	CACAAATTCGGATCTACAGGG	chr17	46657243	46657223	+
26	MIMAT0004556	hsa-miR-10b-3p	-0.288794	1.22162	down	0.834533	4.78454	4.49574	27.5606	22.5607	hsa-miR-10b-3p	hsa-miR-10b-3p	hsa-miR-10b-3p	ATTCCCCTAGAATCGAATC	chr2	177015099	177015117	-
27	MIMAT0000254	hsa-miR-10b-5p	0.500523	1.41473	up	0.507334	5.73961	6.24013	53.4311	75.5904	hsa-miR-10b-5p	hsa-miR-10b-5p	hsa-miR-10b-5p	CACAAATTCGGTTCTACAGGG	chr2	177015059	177015079	-
28	MIMAT0004488	hsa-miR-15a-3p	-0.0203177	1.01418	down	0.918979	0.401375	0.381057	1.32077	1.3023	hsa-miR-15a-3p	hsa-miR-15a-3p	hsa-miR-15a-3p	TGAGGCAGCACAATATGGC	chr13	50623326	50623308	+
29	MIMAT0000068	hsa-miR-15a-5p	0.787366	1.72592	up	0.171585	6.61058	7.39795	97.72	168.657	hsa-miR-15a-5p	hsa-miR-15a-5p	hsa-miR-15a-5p	CACAAACCATTATGTGCTGCT	chr13	50623289	50623269	+
30	MIMAT0004586	hsa-miR-15b-3p	0.216835	1.16218	up	0.0179771	0.318043	0.534879	1.24664	1.44882	hsa-miR-15b-3p	hsa-miR-15b-3p	hsa-miR-15b-3p	TAGAGCAGCAAATAATGATTCG	chr3	160122433	160122454	-
31	MIMAT0000417	hsa-miR-15b-5p	0.894387	1.85882	up	0.143125	6.80596	7.70035	111.892	207.987	hsa-miR-15b-5p	hsa-miR-15b-5p	hsa-miR-15b-5p	TGTAAACCATGATGTGCTGC	chr3	160122397	160122416	-
32	MIMAT0004489	hsa-miR-16-1-3p	-0.0449314	1.03163	down	0.568141	0.258812	0.21388	1.19649	1.1598	hsa-miR-16-1-3p	hsa-miR-16-1-3p	hsa-miR-16-1-3p	TCAGCAGCACAGTTA	chr13	50623185	50623171	+
33	MIMAT0004518	hsa-miR-16-2-3p	-0.0129792	1.00904	down	0.987978	0.98292	0.969941	1.97646	1.95876	hsa-miR-16-2-3p	hsa-miR-16-2-3p	hsa-miR-16-2-3p	TAAAGCAGCACAGTAATATTGG	chr3	160122585	160122606	-
34	MIMAT0000069	hsa-miR-16-5p	0.751228	1.68322	up	0.119202	8.99207	9.74329	509.192	857.085	hsa-miR-16-5p	hsa-miR-16-5p	hsa-miR-16-5p	CGCCAATATTTACGTGCTG	chr3	160122545	160122563	-
35	MIMAT0000071	hsa-miR-17-3p	0.2263	1.16983	up	0.549534	2.11299	2.33929	4.32587	5.06054	hsa-miR-17-3p	hsa-miR-17-3p	hsa-miR-17-3p	CTACAAGTGCCTTCAC	chr13	92002915	92002930	-
36	MIMAT0000070	hsa-miR-17-5p	0.776897	1.71344	up	0.200161	5.39804	6.17494	42.1669	72.2505	hsa-miR-17-5p	hsa-miR-17-5p	hsa-miR-17-5p	CTACCTGCACTGTAAGC	chr13	92002878	92002894	-
37	MIMAT0002891	hsa-miR-18a-3p	-0.165713	1.12172	down	0.124331	0.401704	0.235991	1.32107	1.17772	hsa-miR-18a-3p	hsa-miR-18a-3p	hsa-miR-18a-3p	CCAGAAGGAGCACTTA	chr13	92003058	92003073	-
38	MIMAT0000072	hsa-miR-18a-5p	1.23725	2.35749	up	0.189976	1.8279	3.06514	3.55019	8.36952	hsa-miR-18a-5p	hsa-miR-18a-5p	hsa-miR-18a-5p	CTATCTGCACTAGATGCA	chr13	92003015	92003032	-
39	MIMAT0004751	hsa-miR-18b-3p	-0.321012	1.24921	down	0.326943	1.02985	0.708836	2.04181	1.63448	hsa-miR-18b-3p	hsa-miR-18b-3p	hsa-miR-18b-3p	GCCAGAAGGGGCAT	chrX	133304140	133304127	+
40	MIMAT0001412	hsa-miR-18b-5p	0.591028	1.50632	up	0.177976	1.08398	1.67501	2.11988	3.19321	hsa-miR-18b-5p	hsa-miR-18b-5p	hsa-miR-18b-5p	CTAACTGCACTAGATGCACC	chrX	133304098	133304079	+
41	MIMAT0000073	hsa-miR-19a-3p	0.667339	1.58814	up	0.298058	5.23917	5.9065	37.7699	59.9839	hsa-miR-19a-3p	hsa-miR-19a-3p	hsa-miR-19a-3p	TCAGTTTTGCATAGATTTGCA	chr13	92003195	92003215	-
42	MIMAT0004490	hsa-miR-19a-5p	-0.0397171	1.02791	down	0.60495	0.306342	0.266625	1.23657	1.20299	hsa-miR-19a-5p	hsa-miR-19a-5p	hsa-miR-19a-5p	TGTAGTGCAACTATGCAAAAC	chr13	92003159	92003179	-
43	MIMAT0004491	hsa-miR-19b-1-5p	0.140162	1.10203	up	0.275474	0.216605	0.356767	1.162	1.28055	hsa-miR-19b-1-5p	hsa-miR-19b-1-5p	hsa-miR-19b-1-5p	GCTGGATGCAAACCTGC	chr13	92003467	92003483	-
44	MIMAT0004492	hsa-miR-19b-2-5p	-0.142015	1.10344	down	0.747384	0.957431	0.815416	1.94185	1.75981	hsa-miR-19b-2-5p	hsa-miR-19b-2-5p	hsa-miR-19b-2-5p	TGAAATGCAAACCTGCAAAACT	chrX	133303740	133303719	+
45	MIMAT0000074	hsa-miR-19b-3p	0.853707	1.80714	up	0.150924	6.88886	7.74257	118.51	214.163	hsa-miR-19b-3p	hsa-miR-19b-3p	hsa-miR-19b-3p	TCAGTTTTGCATGGATTTGC	chr13	92003502	92003521	-
46	MIMAT0004493	hsa-miR-20a-3p	0.298938	1.23024	up	0.293259	0.478678	0.777617	1.39347	1.7143	hsa-miR-20a-3p	hsa-miR-20a-3p	hsa-miR-20a-3p	CTTTAAGTGCTCATAATGCAG	chr13	92003363	92003383	-
47	MIMAT0000075	hsa-miR-20a-5p	0.851296	1.80412	up	0.151867	7.29061	8.1419	156.564	282.46	hsa-miR-20a-5p	hsa-miR-20a-5p	hsa-miR-20a-5p	CTACCTGCACTATAAGCAC	chr13	92003330	92003348	-
48	MIMAT0004752	hsa-miR-20b-3p	-0.00477429	1.00331	down	0.975837	0.0992928	0.0945186	1.07125	1.06771	hsa-miR-20b-3p	hsa-miR-20b-3p	hsa-miR-20b-3p	CTGGAAGTGCCCAT	chrX	133303903	133303890	+
49	MIMAT0001413	hsa-miR-20b-5p	0.838718	1.78846	up	0.184483	4.85673	5.69545	28.9749	51.8204	hsa-miR-20b-5p	hsa-miR-20b-5p	hsa-miR-20b-5p	CTACCTGCACTATGAGCAC	chrX	133303866	133303848	+
50	MIMAT0004494	hsa-miR-21-3p	0.330766	1.25768	up	0.657399	6.10021	6.43098	68.6036	86.2814	hsa-miR-21-3p	hsa-miR-21-3p	hsa-miR-21-3p	ACAGCCCATCGACTG	chr17	57918678	57918692	-
51	MIMAT0000076	hsa-miR-21-5p	1.59963	3.03066	up	0.166498	10.5128	12.1124	1461.05	4427.95	hsa-miR-21-5p	hsa-miR-21-5p	hsa-miR-21-5p	TCAACATCAGTCTGATAAGC	chr17	57918636	57918655	-
52	MIMAT0000077	hsa-miR-22-3p	0.400127	1.31962	up	0.538955	9.23392	9.63405	602.125	794.578	hsa-miR-22-3p	hsa-miR-22-3p	hsa-miR-22-3p	ACAGTTCTTCAACTGGCAG	chr17	1617270	1617252	+
53	MIMAT0004495	hsa-miR-22-5p	0.528347	1.44228	up	0.460257	1.67619	2.20454	3.19583	4.60926	hsa-miR-22-5p	hsa-miR-22-5p	hsa-miR-22-5p	TAAAGCTTGCCACTGAAG	chr17	1617232	1617215	+
54	MIMAT0000078	hsa-miR-23a-3p	0.535801	1.44975	up	0.394257	9.15234	9.68815	569.024	824.94	hsa-miR-23a-3p	hsa-miR-23a-3p	hsa-miR-23a-3p	GGAAATCCCTGGCAATGT	chr19	13947465	13947448	+
55	MIMAT0004496	hsa-miR-23a-5p	-0.319589	1.24797	down	0.301432	3.57392	3.25433	11.9085	9.54227	hsa-miR-23a-5p	hsa-miR-23a-5p	hsa-miR-23a-5p	AAATCCCATCCCCAG	chr19	13947430	13947416	+
56	MIMAT0000418	hsa-miR-23b-3p	0.18415	1.13615	up	0.888483	9.472	9.65615	710.16	806.846	hsa-miR-23b-3p	hsa-miR-23b-3p	hsa-miR-23b-3p	GGTAATCCCTGGCAATG	chr9	97847551	97847567	-
57	MIMAT0004587	hsa-miR-23b-5p	0.0417479	1.02936	up	0.814281	1.44998	1.49173	2.73205	2.81227	hsa-miR-23b-5p	hsa-miR-23b-5p	hsa-miR-23b-5p	AAATCAGCATGCCAGGAACC	chr9	97847511	97847530	-
58	MIMAT0018000	hsa-miR-23c	-0.463636	1.37901	down	0.123578	1.47969	1.01605	2.78889	2.02238	hsa-miR-23c	hsa-miR-23c	hsa-miR-23c	GGGTAATCACTGGCAA	chrX	20035292	20035278	+
59	MIMAT0000079	hsa-miR-24-1-5p	0.490548	1.40498	up	0.756264	2.40042	2.89097	5.27956	7.41767	hsa-miR-24-1-5p	hsa-miR-24-1-5p	hsa-miR-24-1-5p	ACTGATATCAGCTCAGTAGGC	chr9	96888131	96888151	-
60	MIMAT0004497	hsa-miR-24-2-5p	0.0779265	1.0555	up	0.16211	0.00840251	0.086329	1.00584	1.06167	hsa-miR-24-2-5p	hsa-miR-24-2-5p	hsa-miR-24-2-5p	CTGTGTTTCAGCTCA	chr19	13947134	13947120	+
61	MIMAT0000080	hsa-miR-24-3p	0.702721	1.62757	up	0.282646	9.46119	10.1639	704.86	1147.21	hsa-miR-24-3p	hsa-miR-24-3p	hsa-miR-24-3p	CTGTTCCTGCTGAACTGA	chr9	97848350	97848367	-
62	MIMAT0000081	hsa-miR-25-3p	0.352494	1.27677	up	0.381888	6.2753	6.6278	77.456	98.8931	hsa-miR-25-3p	hsa-miR-25-3p	hsa-miR-25-3p	TCAGACCGAGACAAGTGC	chr7	99691255	99691238	+
63	MIMAT0004498	hsa-miR-25-5p	0.00805403	1.0056	up	0.834889	0.267445	0.275499	1.20367	1.21041	hsa-miR-25-5p	hsa-miR-25-5p	hsa-miR-25-5p	CAATTGCCCAAGTCTCC	chr7	99691216	99691200	+
64	MIMAT0004499	hsa-miR-26a-1-3p	0.162542	1.11926	up	0.183114	0.455357	0.617899	1.37112	1.53464	hsa-miR-26a-1-3p	hsa-miR-26a-1-3p	hsa-miR-26a-1-3p	CGTGCAAGTAACCAAGAATAG	chr3	38010944	38010964	-
65	MIMAT0004681	hsa-miR-26a-2-3p	-0.00997164	1.00694	down	0.90002	0.597678	0.587706	1.51328	1.50286	hsa-miR-26a-2-3p	hsa-miR-26a-2-3p	hsa-miR-26a-2-3p	GAAACAAGTAATCAAGAATAGG	chr12	58218464	58218443	+
66	MIMAT0000082	hsa-miR-26a-5p	0.231624	1.17416	up	0.8285	8.8788	9.11043	470.745	552.728	hsa-miR-26a-5p	hsa-miR-26a-5p	hsa-miR-26a-5p	AGCCTATCCTGGATT	chr3	38010911	38010925	-
67	MIMAT0004500	hsa-miR-26b-3p	-0.00366406	1.00254	down	0.930137	0.353337	0.349673	1.27751	1.27427	hsa-miR-26b-3p	hsa-miR-26b-3p	hsa-miR-26b-3p	GAGCCAAGTAATGGAGAACA	chr2	219267417	219267436	-
68	MIMAT0000083	hsa-miR-26b-5p	0.669163	1.59015	up	0.482175	7.83198	8.50115	227.857	362.326	hsa-miR-26b-5p	hsa-miR-26b-5p	hsa-miR-26b-5p	ACCTATCCTGAATTACTTGA	chr2	219267381	219267400	-
69	MIMAT0000084	hsa-miR-27a-3p	0.59666	1.51221	up	0.30102	8.56345	9.16011	378.317	572.095	hsa-miR-27a-3p	hsa-miR-27a-3p	hsa-miR-27a-3p	GCGGAACTTAGCCACTG	chr19	13947324	13947308	+
70	MIMAT0004501	hsa-miR-27a-5p	0.0807711	1.05758	up	0.00757261	0.0344972	0.115268	1.0242	1.08318	hsa-miR-27a-5p	hsa-miR-27a-5p	hsa-miR-27a-5p	TGCTCACAAGCAGCTA	chr19	13947284	13947269	+
71	MIMAT0000419	hsa-miR-27b-3p	0.22178	1.16617	up	0.827303	9.17915	9.40093	579.696	676.025	hsa-miR-27b-3p	hsa-miR-27b-3p	hsa-miR-27b-3p	GCAGAACTTAGCCACTGT	chr9	97847790	97847807	-
72	MIMAT0004588	hsa-miR-27b-5p	-0.04801	1.03384	down	0.536421	0.262289	0.214279	1.19938	1.16012	hsa-miR-27b-5p	hsa-miR-27b-5p	hsa-miR-27b-5p	GTTCACCAATCAGCTAA	chr9	97847750	97847766	-
73	MIMAT0004502	hsa-miR-28-3p	0.0743082	1.05286	up	0.863869	1.80695	1.88126	3.49903	3.68397	hsa-miR-28-3p	hsa-miR-28-3p	hsa-miR-28-3p	TCCAGGAGCTCACA	chr3	188406631	188406643	-
74	MIMAT0000085	hsa-miR-28-5p	0.195431	1.14507	up	0.645189	6.19009	6.38552	73.0135	83.6053	hsa-miR-28-5p	hsa-miR-28-5p	hsa-miR-28-5p	CTCAATAGACTGTGAGCTCC	chr3	188406584	188406603	-
75	MIMAT0000086	hsa-miR-29a-3p	0.547923	1.46198	up	0.356093	9.19149	9.73942	584.675	854.784	hsa-miR-29a-3p	hsa-miR-29a-3p	hsa-miR-29a-3p	TAACCGATTTCAGATGGTGC	chr7	130561568	130561549	+
76	MIMAT0004503	hsa-miR-29a-5p	0.0517101	1.03649	up	0.746792	1.20017	1.25188	2.29767	2.38152	hsa-miR-29a-5p	hsa-miR-29a-5p	hsa-miR-29a-5p	CTGAACACCAAAAGAAATCAGT	chr7	130561530	130561509	+
77	MIMAT0004514	hsa-miR-29b-1-5p	0.250499	1.18962	up	0.456995	1.91618	2.16668	3.77422	4.48988	hsa-miR-29b-1-5p	hsa-miR-29b-1-5p	hsa-miR-29b-1-5p	TCTAAACCACCATATGAAACCAG	chr7	130562250	130562228	+
78	MIMAT0004515	hsa-miR-29b-2-5p	0.0918204	1.06571	up	0.247722	0.215192	0.307013	1.16086	1.23714	hsa-miR-29b-2-5p	hsa-miR-29b-2-5p	hsa-miR-29b-2-5p	CTAAGCCACCATGTGA	chr1	207975819	207975804	+
79	MIMAT0000100	hsa-miR-29b-3p	0.543854	1.45786	up	0.497883	8.01348	8.55734	258.404	376.717	hsa-miR-29b-3p	hsa-miR-29b-3p	hsa-miR-29b-3p	AACACTGATTTCAAATGGTGC	chr1	207975861	207975841	+
80	MIMAT0000681	hsa-miR-29c-3p	-0.0931053	1.06666	down	0.707305	10.0212	9.9281	1039.16	974.214	hsa-miR-29c-3p	hsa-miR-29c-3p	hsa-miR-29c-3p	TAACCGATTTCAAATGGTGCTA	chr1	207975271	207975250	+
81	MIMAT0004673	hsa-miR-29c-5p	-0.305543	1.23588	down	0.494103	5.11333	4.80779	34.6151	28.0084	hsa-miR-29c-5p	hsa-miR-29c-5p	hsa-miR-29c-5p	GAACACCAGGAGAAATCGGT	chr1	207975233	207975214	+
82	MIMAT0000088	hsa-miR-30a-3p	-0.144142	1.10507	down	0.667715	4.64811	4.50397	25.0738	22.6897	hsa-miR-30a-3p	hsa-miR-30a-3p	hsa-miR-30a-3p	GCTGCAAACATCCGACT	chr6	72113321	72113305	+
83	MIMAT0000087	hsa-miR-30a-5p	-0.278109	1.2126	down	0.498156	8.06088	7.78277	267.034	220.215	hsa-miR-30a-5p	hsa-miR-30a-5p	hsa-miR-30a-5p	CTTCCAGTCGAGGATG	chr6	72113280	72113265	+
84	MIMAT0004589	hsa-miR-30b-3p	-0.0908802	1.06502	down	0.574387	2.73205	2.64117	6.64397	6.23835	hsa-miR-30b-3p	hsa-miR-30b-3p	hsa-miR-30b-3p	GAAGTAAACATCCACCTCC	chr8	135812838	135812820	+
85	MIMAT0000420	hsa-miR-30b-5p	-0.0874217	1.06247	down	0.675179	6.46779	6.38037	88.5114	83.3072	hsa-miR-30b-5p	hsa-miR-30b-5p	hsa-miR-30b-5p	AGCTGAGTGTAGGATGTT	chr8	135812800	135812783	+
86	MIMAT0004674	hsa-miR-30c-1-3p	-0.274811	1.20984	down	0.10207	1.87298	1.59817	3.66289	3.02759	hsa-miR-30c-1-3p	hsa-miR-30c-1-3p	hsa-miR-30c-1-3p	GGAGTAAACAACCCTCTCC	chr1	41223014	41223032	-
87	MIMAT0004550	hsa-miR-30c-2-3p	-0.131509	1.09544	down	0.683619	3.01956	2.88805	8.10922	7.40272	hsa-miR-30c-2-3p	hsa-miR-30c-2-3p	hsa-miR-30c-2-3p	AGAGTAAACAGCCTTCTCC	chr6	72086730	72086712	+
88	MIMAT0000244	hsa-miR-30c-5p	-0.124456	1.0901	down	0.665211	5.86189	5.73743	58.1573	53.3506	hsa-miR-30c-5p	hsa-miR-30c-5p	hsa-miR-30c-5p	GCTGAGAGTGTAGGATGT	chr1	41222977	41222994	-
89	MIMAT0004551	hsa-miR-30d-3p	0.0738426	1.05252	up	0.751363	0.517349	0.591192	1.43132	1.50649	hsa-miR-30d-3p	hsa-miR-30d-3p	hsa-miR-30d-3p	GCAGCAAACATCTGACTGA	chr8	135817185	135817167	+
90	MIMAT0000245	hsa-miR-30d-5p	-0.395297	1.31521	down	0.196846	8.19538	7.80008	293.126	222.874	hsa-miR-30d-5p	hsa-miR-30d-5p	hsa-miR-30d-5p	CTTCCAGTCGGGGA	chr8	135817145	135817132	+
91	MIMAT0000693	hsa-miR-30e-3p	0.197389	1.14662	up	0.952435	3.52904	3.72643	11.5438	13.2363	hsa-miR-30e-3p	hsa-miR-30e-3p	hsa-miR-30e-3p	GCTGTAAACATCCGACTG	chr1	41220089	41220106	-
92	MIMAT0000692	hsa-miR-30e-5p	-0.175185	1.12911	down	0.60205	6.87175	6.69657	117.112	103.721	hsa-miR-30e-5p	hsa-miR-30e-5p	hsa-miR-30e-5p	CTTCCAGTCAAGGATGT	chr1	41220048	41220064	-
93	MIMAT0004504	hsa-miR-31-3p	0.271055	1.20669	up	0.943668	1.99279	2.26384	3.98005	4.80269	hsa-miR-31-3p	hsa-miR-31-3p	hsa-miR-31-3p	ATGGCAATATGTTGGCATAG	chr9	21512178	21512159	+
94	MIMAT0000089	hsa-miR-31-5p	-0.317991	1.24659	down	0.623204	5.21335	4.89536	37.1002	29.7612	hsa-miR-31-5p	hsa-miR-31-5p	hsa-miR-31-5p	AGCTATGCCAGCATCTT	chr9	21512141	21512125	+
95	MIMAT0004505	hsa-miR-32-3p	-0.19465	1.14445	down	0.726506	2.06568	1.87103	4.18631	3.65793	hsa-miR-32-3p	hsa-miR-32-3p	hsa-miR-32-3p	AAATATCACACACACTAAATTG	chr9	111808576	111808555	+
96	MIMAT0000090	hsa-miR-32-5p	0.193989	1.14392	up	0.283687	0.320134	0.514124	1.24845	1.42813	hsa-miR-32-5p	hsa-miR-32-5p	hsa-miR-32-5p	TGCAACTTAGTAATGTGCAA	chr9	111808535	111808516	+
97	MIMAT0004506	hsa-miR-33a-3p	0.05425	1.03832	up	0.485369	0.0462776	0.100528	1.0326	1.07217	hsa-miR-33a-3p	hsa-miR-33a-3p	hsa-miR-33a-3p	GTGATGCACTGTGGAA	chr22	42296999	42297014	-
98	MIMAT0000091	hsa-miR-33a-5p	0.27179	1.2073	up	0.633203	1.16901	1.4408	2.24857	2.71471	hsa-miR-33a-5p	hsa-miR-33a-5p	hsa-miR-33a-5p	TGCAATGCAACTACAATGCAC	chr22	42296953	42296973	-
99	MIMAT0004811	hsa-miR-33b-3p	-0.0431808	1.03038	down	0.929243	3.85516	3.81197	14.4716	14.0449	hsa-miR-33b-3p	hsa-miR-33b-3p	hsa-miR-33b-3p	GGGCTGCACTGCCG	chr17	17717224	17717211	+
100	MIMAT0003301	hsa-miR-33b-5p	0.130861	1.09495	up	0.153305	0.28252	0.41338	1.21632	1.3318	hsa-miR-33b-5p	hsa-miR-33b-5p	hsa-miR-33b-5p	GCAATGCAACAGCAATGCAC	chr17	17717184	17717165	+
101	MIMAT0004557	hsa-miR-34a-3p	0.113821	1.08209	up	0.593947	0.56322	0.677041	1.47756	1.59886	hsa-miR-34a-3p	hsa-miR-34a-3p	hsa-miR-34a-3p	AGGGCAGTATACTTGCTG	chr1	9211811	9211794	+
102	MIMAT0000255	hsa-miR-34a-5p	0.471191	1.38625	up	0.249263	7.97941	8.4506	252.372	349.851	hsa-miR-34a-5p	hsa-miR-34a-5p	hsa-miR-34a-5p	ACAACCAGCTAAGACACTGC	chr1	9211769	9211750	+
103	MIMAT0004676	hsa-miR-34b-3p	-0.0197357	1.01377	down	0.804094	0.138999	0.119264	1.10114	1.08618	hsa-miR-34b-3p	hsa-miR-34b-3p	hsa-miR-34b-3p	ATGGCAGTGGAGTTAGT	chr11	111383717	111383733	-
104	MIMAT0000685	hsa-miR-34b-5p	0.537731	1.45169	up	0.222548	3.8809	4.41863	14.7322	21.3866	hsa-miR-34b-5p	hsa-miR-34b-5p	hsa-miR-34b-5p	CAATCAGCTAATGACACTGCCT	chr11	110888886	110888907	-
105	MIMAT0004677	hsa-miR-34c-3p	-0.00260299	1.00181	down	0.961898	1.23771	1.23511	2.35824	2.35399	hsa-miR-34c-3p	hsa-miR-34c-3p	hsa-miR-34c-3p	CCTGGCCGTGTGG	chr11	111384219	111384230	-
106	MIMAT0000686	hsa-miR-34c-5p	0.32108	1.24927	up	0.424125	0.669555	0.990635	1.59058	1.98706	hsa-miR-34c-5p	hsa-miR-34c-5p	hsa-miR-34c-5p	GCAATCAGCTAACTACACTG	chr11	110889389	110889408	-
107	MIMAT0004507	hsa-miR-92a-1-5p	0.127311	1.09226	up	0.460538	0.375233	0.502544	1.29705	1.41671	hsa-miR-92a-1-5p	hsa-miR-92a-1-5p	hsa-miR-92a-1-5p	AGCATTGCAACCGATCCC	chr13	92003583	92003600	-
108	MIMAT0004508	hsa-miR-92a-2-5p	-0.096918	1.06949	down	0.644923	0.900747	0.80383	1.86703	1.74573	hsa-miR-92a-2-5p	hsa-miR-92a-2-5p	hsa-miR-92a-2-5p	GTAATGCAACAAATCCCCAC	chrX	133303597	133303578	+
109	MIMAT0000092	hsa-miR-92a-3p	-0.192765	1.14295	down	0.712546	7.59988	7.40712	193.996	169.732	hsa-miR-92a-3p	hsa-miR-92a-3p	hsa-miR-92a-3p	ACAGGCCGGGACAAGT	chr13	92003621	92003636	-
110	MIMAT0003218	hsa-miR-92b-3p	-0.166171	1.12208	down	0.675844	1.07373	0.907559	2.10487	1.87587	hsa-miR-92b-3p	hsa-miR-92b-3p	hsa-miR-92b-3p	GGAGGCCGGGACG	chr1	155165037	155165049	-
111	MIMAT0004792	hsa-miR-92b-5p	-0.0269452	1.01885	down	0.764918	0.208614	0.181669	1.15558	1.1342	hsa-miR-92b-5p	hsa-miR-92b-5p	hsa-miR-92b-5p	CACTGCACCGCGTC	chr1	155164995	155165008	-
112	MIMAT0004509	hsa-miR-93-3p	-0.115848	1.08361	down	0.0283183	0.191038	0.0751902	1.14158	1.0535	hsa-miR-93-3p	hsa-miR-93-3p	hsa-miR-93-3p	CGGGAAGTGCTAGCTC	chr7	99691461	99691446	+
113	MIMAT0000093	hsa-miR-93-5p	0.631231	1.54889	up	0.239659	5.33658	5.96781	40.4083	62.5878	hsa-miR-93-5p	hsa-miR-93-5p	hsa-miR-93-5p	CTACCTGCACGAACAG	chr7	99529359	99529344	+
114	MIMAT0000094	hsa-miR-95	0.967433	1.95536	up	0.170288	1.91481	2.88224	3.77064	7.37295	hsa-miR-95	hsa-miR-95	hsa-miR-95	TGCTCAATAAATACCCGTTG	chr4	8007097	8007079	+
115	MIMAT0004510	hsa-miR-96-3p	0.00719341	1.005	up	0.889243	0.083963	0.0911564	1.05993	1.06522	hsa-miR-96-3p	hsa-miR-96-3p	hsa-miR-96-3p	CATATTGGCACTGCACA	chr7	129414604	129414588	+
116	MIMAT0000095	hsa-miR-96-5p	0.432905	1.34995	up	0.744485	3.26345	3.69635	9.60275	12.9632	hsa-miR-96-5p	hsa-miR-96-5p	hsa-miR-96-5p	AGCAAAAATGTGCTAGTGCCAA	chr7	129414562	129414541	+
117	MIMAT0000096	hsa-miR-98	0.877902	1.8377	up	0.265297	4.05113	4.92903	16.5772	30.464	hsa-miR-98	hsa-miR-98	hsa-miR-98	AACAATACAACTTACTACCTC	chrX	53583226	53583207	+
118	MIMAT0004511	hsa-miR-99a-3p	0.159109	1.1166	up	0.343344	0.308372	0.467481	1.23831	1.38269	hsa-miR-99a-3p	hsa-miR-99a-3p	hsa-miR-99a-3p	CAGACCCATAGAAGCGA	chr21	17911463	17911479	-
119	MIMAT0000097	hsa-miR-99a-5p	0.421737	1.33954	up	0.712672	7.9877	8.40944	253.827	340.012	hsa-miR-99a-5p	hsa-miR-99a-5p	hsa-miR-99a-5p	CACAAGATCGGATCTACGG	chr21	17911424	17911442	-
120	MIMAT0004678	hsa-miR-99b-3p	-0.35159	1.27597	down	0.264703	5.85161	5.50002	57.7445	45.2555	hsa-miR-99b-3p	hsa-miR-99b-3p	hsa-miR-99b-3p	CGGACCCACAGAC	chr19	52195918	52195930	-
121	MIMAT0000689	hsa-miR-99b-5p	-0.165383	1.12146	down	0.572621	6.10887	5.94348	69.0163	61.5413	hsa-miR-99b-5p	hsa-miR-99b-5p	hsa-miR-99b-5p	CGCAAGGTCGGTTCTA	chr19	52195877	52195892	-
122	MIMAT0004512	hsa-miR-100-3p	0.0737726	1.05247	up	0.519053	0.342933	0.416705	1.26833	1.33488	hsa-miR-100-3p	hsa-miR-100-3p	hsa-miR-100-3p	CATACCTATAGATACAAGCTT	chr11	122023005	122022985	+
123	MIMAT0000098	hsa-miR-100-5p	0.105714	1.07603	up	0.961411	8.49757	8.60328	361.429	388.907	hsa-miR-100-5p	hsa-miR-100-5p	hsa-miR-100-5p	CACAAGTTCGGATCTACGG	chr11	122022970	122022952	+
124	MIMAT0000099	hsa-miR-101-3p	0.434944	1.35186	up	0.629796	5.18325	5.61819	36.334	49.1185	hsa-miR-101-3p	hsa-miR-101-3p	hsa-miR-101-3p	TTCAGTTATCACAGTACTGT	chr1	65524183	65524164	+
125	MIMAT0004513	hsa-miR-101-5p	-0.00610497	1.00424	down	0.917639	0.313495	0.30739	1.24271	1.23747	hsa-miR-101-5p	hsa-miR-101-5p	hsa-miR-101-5p	AGCATCAGCACTGTGATA	chr1	65524148	65524131	+
126	MIMAT0009196	hsa-miR-103a-2-5p	0.00238223	1.00165	up	0.999214	0.188187	0.19057	1.13933	1.14121	hsa-miR-103a-2-5p	hsa-miR-103a-2-5p	hsa-miR-103a-2-5p	CAAGGCAGCACTGTAA	chr20	3898158	3898173	-
127	MIMAT0000101	hsa-miR-103a-3p	0.785596	1.7238	up	0.176496	7.69881	8.48441	207.765	358.147	hsa-miR-103a-3p	hsa-miR-103a-3p	hsa-miR-103a-3p	TCATAGCCCTGTACAATG	chr5	167987970	167987953	+
128	MIMAT0007402	hsa-miR-103b	-0.0176428	1.0123	down	0.892406	0.202289	0.184647	1.15052	1.13654	hsa-miR-103b	hsa-miR-103b	hsa-miR-103b	AGCAGCATTGTACAGGG	chr5	167987915	167987931	-
129	MIMAT0004516	hsa-miR-105-3p	-0.0247816	1.01733	down	0.777241	0.485602	0.46082	1.40017	1.37632	hsa-miR-105-3p	hsa-miR-105-3p	hsa-miR-105-3p	TAGCACATGCTCAAACATCC	chrX	151560762	151560743	+
130	MIMAT0000102	hsa-miR-105-5p	0.091453	1.06544	up	0.142714	0.076661	0.168114	1.05457	1.12359	hsa-miR-105-5p	hsa-miR-105-5p	hsa-miR-105-5p	ACCACAGGAGTCTGAGC	chrX	151560725	151560709	+
131	MIMAT0004517	hsa-miR-106a-3p	0.00151231	1.00105	up	0.989768	0.15587	0.157382	1.11409	1.11526	hsa-miR-106a-3p	hsa-miR-106a-3p	hsa-miR-106a-3p	GTAAGAAGTGCTTACATTGCAG	chrX	133304298	133304277	+
132	MIMAT0004672	hsa-miR-106b-3p	-0.0872824	1.06237	down	0.564683	0.298731	0.211449	1.23006	1.15785	hsa-miR-106b-3p	hsa-miR-106b-3p	hsa-miR-106b-3p	GCAGCAAGTACCCAC	chr7	99691688	99691674	+
133	MIMAT0000680	hsa-miR-106b-5p	0.666708	1.58745	up	0.19656	6.2982	6.96491	78.6952	124.924	hsa-miR-106b-5p	hsa-miR-106b-5p	hsa-miR-106b-5p	ATCTGCACTGTCAGCAC	chr7	99691647	99691631	+
134	MIMAT0000104	hsa-miR-107	0.844738	1.79594	up	0.178286	7.19889	8.04363	146.92	263.86	hsa-miR-107	hsa-miR-107	hsa-miR-107	TGATAGCCCTGTACAATGCT	chr10	91352575	91352557	+
135	MIMAT0004590	hsa-miR-122-3p	-0.277419	1.21202	down	0.289402	0.389717	0.112298	1.31014	1.08095	hsa-miR-122-3p	hsa-miR-122-3p	hsa-miR-122-3p	TATTTAGTGTGATAATGGCGTT	chr18	56118356	56118377	-
136	MIMAT0000421	hsa-miR-122-5p	0.098627	1.07075	up	0.319039	0.536717	0.635344	1.45067	1.55331	hsa-miR-122-5p	hsa-miR-122-5p	hsa-miR-122-5p	CAAACACCATTGTCACACT	chr18	56118323	56118341	-
137	MIMAT0000422	hsa-miR-124-3p	-0.115187	1.08312	down	0.561155	1.13217	1.01698	2.19188	2.02368	hsa-miR-124-3p	hsa-miR-124-3p	hsa-miR-124-3p	GGCATTCACCGCGTGC	chr8	65291771	65291786	-
138	MIMAT0004591	hsa-miR-124-5p	0.0315777	1.02213	up	0.702397	0.0574806	0.0890582	1.04065	1.06368	hsa-miR-124-5p	hsa-miR-124-5p	hsa-miR-124-5p	ATCAAGGTCCGCTGTGA	chr8	65291735	65291751	-
139	MIMAT0004602	hsa-miR-125a-3p	-0.565762	1.48017	down	0.534974	8.07199	7.50623	269.098	181.802	hsa-miR-125a-3p	hsa-miR-125a-3p	hsa-miR-125a-3p	GGCTCCCAAGAACCTCA	chr19	52196565	52196580	-
140	MIMAT0000443	hsa-miR-125a-5p	-0.100168	1.0719	down	0.69663	5.964	5.86383	62.4226	58.2356	hsa-miR-125a-5p	hsa-miR-125a-5p	hsa-miR-125a-5p	TCACAGGTTAAAGGGTCTC	chr19	52196527	52196544	-
141	MIMAT0004592	hsa-miR-125b-1-3p	-0.416073	1.33429	down	0.42688	2.30559	1.88951	4.94369	3.7051	hsa-miR-125b-1-3p	hsa-miR-125b-1-3p	hsa-miR-125b-1-3p	AGCTCCCAAGAGCCT	chr11	121970540	121970526	+
142	MIMAT0004603	hsa-miR-125b-2-3p	-0.0770446	1.05485	down	0.636062	3.72716	3.65011	13.243	12.5543	hsa-miR-125b-2-3p	hsa-miR-125b-2-3p	hsa-miR-125b-2-3p	GTCCCAAGAGCCTGA	chr21	17962617	17962631	-
143	MIMAT0000423	hsa-miR-125b-5p	-0.0570282	1.04032	down	0.880829	10.2291	10.1721	1200.23	1153.72	hsa-miR-125b-5p	hsa-miR-125b-5p	hsa-miR-125b-5p	TCACAAGTTAGGGTCTC	chr11	121970500	121970484	+
144	MIMAT0000445	hsa-miR-126-3p	1.04471	2.06296	up	0.11537	7.75187	8.79658	215.548	444.667	hsa-miR-126-3p	hsa-miR-126-3p	hsa-miR-126-3p	CGCATTATTACTCACGGT	chr9	139565109	139565126	-
145	MIMAT0000444	hsa-miR-126-5p	0.469722	1.38484	up	0.334712	1.89878	2.36851	3.72899	5.16406	hsa-miR-126-5p	hsa-miR-126-5p	hsa-miR-126-5p	CGCGTACCAAAAGTAATAATG	chr9	139565068	139565088	-
146	MIMAT0000446	hsa-miR-127-3p	0.392159	1.31236	up	0.442495	4.33383	4.72599	20.1656	26.4645	hsa-miR-127-3p	hsa-miR-127-3p	hsa-miR-127-3p	AGCCAAGCTCAGACGGAT	chr14	100419129	100419146	-
147	MIMAT0004604	hsa-miR-127-5p	0.145652	1.10623	up	0.408861	0.436306	0.581958	1.35314	1.49688	hsa-miR-127-5p	hsa-miR-127-5p	hsa-miR-127-5p	ATCAGAGCCCTCTGA	chr14	101349346	101349359	-
148	MIMAT0000424	hsa-miR-128	0.467082	1.38231	up	0.476921	3.2614	3.72849	9.58916	13.2552	hsa-miR-128	hsa-miR-128	hsa-miR-128	AAAGAGACCGGTTCACTGT	chr2	136423018	136423036	-
149	MIMAT0004548	hsa-miR-129-1-3p	-0.0656503	1.04656	down	0.698834	1.12227	1.05662	2.1769	2.08006	hsa-miR-129-1-3p	hsa-miR-129-1-3p	hsa-miR-129-1-3p	ATACTTTTTGGGGTAAGGG	chr7	127847976	127847994	-
150	MIMAT0004605	hsa-miR-129-2-3p	0.196908	1.14624	up	0.871405	3.13998	3.33689	8.81514	10.1043	hsa-miR-129-2-3p	hsa-miR-129-2-3p	hsa-miR-129-2-3p	ATGCTTTTTGGGGTAAGGG	chr11	43603003	43603021	-
151	MIMAT0000242	hsa-miR-129-5p	-0.420386	1.33829	down	0.517013	2.97717	2.55679	7.87442	5.88397	hsa-miR-129-5p	hsa-miR-129-5p	hsa-miR-129-5p	GCAAGCCCAGACCGC	chr7	127635171	127635185	-
152	MIMAT0000425	hsa-miR-130a-3p	0.516096	1.43008	up	0.536095	8.00934	8.52543	257.663	368.478	hsa-miR-130a-3p	hsa-miR-130a-3p	hsa-miR-130a-3p	ATGCCCTTTTAACATTGCA	chr11	57408728	57408746	-
153	MIMAT0004593	hsa-miR-130a-5p	-0.0625748	1.04433	down	0.54069	0.306092	0.243517	1.23635	1.18388	hsa-miR-130a-5p	hsa-miR-130a-5p	hsa-miR-130a-5p	GCAGACAGTAGCACAATG	chr11	57408695	57408712	-
154	MIMAT0000691	hsa-miR-130b-3p	0.775396	1.71166	up	0.28983	4.11067	4.88607	17.2757	29.5701	hsa-miR-130b-3p	hsa-miR-130b-3p	hsa-miR-130b-3p	ATGCCCTTTCATCATTGC	chr22	22007647	22007664	-
155	MIMAT0004680	hsa-miR-130b-5p	0.0242067	1.01692	up	0.622723	0.133914	0.15812	1.09727	1.11583	hsa-miR-130b-5p	hsa-miR-130b-5p	hsa-miR-130b-5p	GTAGTGCAACAGGGAAAGA	chr22	22007607	22007625	-
156	MIMAT0000426	hsa-miR-132-3p	0.839694	1.78967	up	0.139984	2.92854	3.76823	7.61338	13.6255	hsa-miR-132-3p	hsa-miR-132-3p	hsa-miR-132-3p	CGACCATGGCTGTAGA	chr17	1953281	1953266	+
157	MIMAT0004594	hsa-miR-132-5p	0.5888	1.504	up	0.0410988	0.805239	1.39404	1.74744	2.62813	hsa-miR-132-5p	hsa-miR-132-5p	hsa-miR-132-5p	AGTAACAATCGAAAGCCACG	chr17	1953245	1953226	+
158	MIMAT0000427	hsa-miR-133a	0.199396	1.14822	up	0.958361	4.92182	5.12122	30.3121	34.8049	hsa-miR-133a	hsa-miR-133a	hsa-miR-133a	CAGCTGGTTGAAGGGGA	chr18	19405732	19405716	+
159	MIMAT0000770	hsa-miR-133b	0.175502	1.12936	up	0.951152	7.90131	8.07681	239.073	269.999	hsa-miR-133b	hsa-miR-133b	hsa-miR-133b	TAGCTGGTTGAAGGGGACC	chr6	52013789	52013807	-
160	MIMAT0000447	hsa-miR-134	-0.0721645	1.05129	down	0.6894	9.1807	9.10854	580.32	552.006	hsa-miR-134	hsa-miR-134	hsa-miR-134	CCCCTCTGGTCAA	chr14	101521041	101521052	-
161	MIMAT0004595	hsa-miR-135a-3p	-0.256931	1.19493	down	0.617843	7.27157	7.01464	154.512	129.306	hsa-miR-135a-3p	hsa-miR-135a-3p	hsa-miR-135a-3p	CGCCACGGCTCCA	chr3	52328311	52328299	+
162	MIMAT0000428	hsa-miR-135a-5p	-0.064318	1.04559	down	0.820634	1.15924	1.09492	2.23339	2.13601	hsa-miR-135a-5p	hsa-miR-135a-5p	hsa-miR-135a-5p	TCACATAGGAATAAAAAGCCATA	chr3	52328273	52328251	+
163	MIMAT0004698	hsa-miR-135b-3p	-0.0612114	1.04334	down	0.573723	0.24294	0.181729	1.1834	1.13424	hsa-miR-135b-3p	hsa-miR-135b-3p	hsa-miR-135b-3p	CCCATGGCTTTTAGC	chr1	205417505	205417491	+
164	MIMAT0000758	hsa-miR-135b-5p	1.4717	2.77348	up	0.263713	1.90523	3.37693	3.74568	10.3886	hsa-miR-135b-5p	hsa-miR-135b-5p	hsa-miR-135b-5p	TCACATAGGAATGAAAAGCCATA	chr1	205417467	205417445	+
165	MIMAT0004606	hsa-miR-136-3p	-0.0913094	1.06534	down	0.957512	1.06321	0.971904	2.08958	1.96143	hsa-miR-136-3p	hsa-miR-136-3p	hsa-miR-136-3p	AGACTCATTTGAGACGATGAT	chr14	101351088	101351108	-
166	MIMAT0000448	hsa-miR-136-5p	0.145946	1.10646	up	0.966029	3.32903	3.47498	10.0494	11.1192	hsa-miR-136-5p	hsa-miR-136-5p	hsa-miR-136-5p	TCCATCATCAAAACAAATGGAGT	chr14	101351053	101351075	-
167	MIMAT0000429	hsa-miR-137	-0.143789	1.1048	down	0.644399	0.63567	0.491881	1.55366	1.40628	hsa-miR-137	hsa-miR-137	hsa-miR-137	CTACGCGTATTCTTAAGCAA	chr1	98284294	98284275	+
168	MIMAT0004607	hsa-miR-138-1-3p	-0.107396	1.07728	down	0.260886	0.205004	0.0976081	1.15269	1.07	hsa-miR-138-1-3p	hsa-miR-138-1-3p	hsa-miR-138-1-3p	GGCCCTGGTGTTG	chr3	44155775	44155787	-
169	MIMAT0004596	hsa-miR-138-2-3p	0.201432	1.14984	up	0.848165	2.25629	2.45773	4.77762	5.4935	hsa-miR-138-2-3p	hsa-miR-138-2-3p	hsa-miR-138-2-3p	AACCCTGGTGTCGTGA	chr16	56892492	56892507	-
170	MIMAT0000430	hsa-miR-138-5p	-0.00979755	1.00681	down	0.936617	1.05361	1.04381	2.07572	2.06167	hsa-miR-138-5p	hsa-miR-138-5p	hsa-miR-138-5p	CGGCCTGATTCACA	chr3	44155735	44155748	-
171	MIMAT0004552	hsa-miR-139-3p	-0.567449	1.4819	down	0.12851	4.48578	3.91833	22.4055	15.1194	hsa-miR-139-3p	hsa-miR-139-3p	hsa-miR-139-3p	ACTCCAACAGGGCCG	chr11	72326171	72326158	+
172	MIMAT0000250	hsa-miR-139-5p	0.352802	1.27704	up	0.597196	2.87887	3.23167	7.35572	9.39353	hsa-miR-139-5p	hsa-miR-139-5p	hsa-miR-139-5p	CTGGAGACACGTGCAC	chr11	72326134	72326120	+
173	MIMAT0004597	hsa-miR-140-3p	0.271553	1.20711	up	0.416822	5.95051	6.22206	61.8417	74.6495	hsa-miR-140-3p	hsa-miR-140-3p	hsa-miR-140-3p	CCGTGGTTCTACCCT	chr16	69967052	69967065	-
174	MIMAT0000431	hsa-miR-140-5p	0.610171	1.52644	up	0.333708	5.23231	5.84248	37.5908	57.3801	hsa-miR-140-5p	hsa-miR-140-5p	hsa-miR-140-5p	CTACCATAGGGTAAAACCACT	chr16	68524508	68524528	-
175	MIMAT0000432	hsa-miR-141-3p	-0.194947	1.14468	down	0.824672	8.50909	8.31414	364.326	318.277	hsa-miR-141-3p	hsa-miR-141-3p	hsa-miR-141-3p	CCATCTTTACCAGACAG	chr12	7073323	7073339	-
176	MIMAT0004598	hsa-miR-141-5p	0.0918664	1.06575	up	0.423089	0.316004	0.40787	1.24488	1.32673	hsa-miR-141-5p	hsa-miR-141-5p	hsa-miR-141-5p	TCCAACACTGTACTGGAA	chr12	7073280	7073297	-
177	MIMAT0000434	hsa-miR-142-3p	2.39163	5.24749	up	0.0637461	5.95177	8.3434	61.896	324.798	hsa-miR-142-3p	hsa-miR-142-3p	hsa-miR-142-3p	TCCATAAAGTAGGAAACACTACA	chr17	56408666	56408645	+
178	MIMAT0000433	hsa-miR-142-5p	2.63207	6.19914	up	0.0228329	1.89628	4.52835	3.72253	23.0765	hsa-miR-142-5p	hsa-miR-142-5p	hsa-miR-142-5p	AGTAGTGCTTTCTACTTTA	chr17	56408628	56408611	+
179	MIMAT0000435	hsa-miR-143-3p	0.356849	1.28063	up	0.796396	7.2598	7.61665	153.256	196.263	hsa-miR-143-3p	hsa-miR-143-3p	hsa-miR-143-3p	GAGCTACAGTGCTTC	chr5	148808547	148808561	-
180	MIMAT0004599	hsa-miR-143-5p	-0.256922	1.19493	down	0.45089	6.1777	5.92078	72.3889	60.5802	hsa-miR-143-5p	hsa-miR-143-5p	hsa-miR-143-5p	ACCAGAGATGCAGCACT	chr5	148808512	148808528	-
181	MIMAT0000436	hsa-miR-144-3p	-0.422935	1.34065	down	0.243632	3.69553	3.27259	12.9558	9.6638	hsa-miR-144-3p	hsa-miR-144-3p	hsa-miR-144-3p	AGTACATCATCTATACTGTA	chr17	27188621	27188602	+
182	MIMAT0004600	hsa-miR-144-5p	0.103042	1.07404	up	0.581687	0.608327	0.71137	1.52449	1.63736	hsa-miR-144-5p	hsa-miR-144-5p	hsa-miR-144-5p	CTTACAGTATATGATGATATCC	chr17	27188586	27188565	+
183	MIMAT0004601	hsa-miR-145-3p	-0.122088	1.08831	down	0.678809	5.85022	5.72813	57.6886	53.0076	hsa-miR-145-3p	hsa-miR-145-3p	hsa-miR-145-3p	AGAACAGTATTTCCAGGAATC	chr5	148810263	148810283	-
184	MIMAT0000437	hsa-miR-145-5p	-0.147728	1.10782	down	0.645375	11.9176	11.7698	3868.55	3492.03	hsa-miR-145-5p	hsa-miR-145-5p	hsa-miR-145-5p	AGGGATTCCTGGGAAAAC	chr5	148810229	148810246	-
185	MIMAT0004608	hsa-miR-146a-3p	-0.0548393	1.03874	down	0.548176	0.336693	0.281854	1.26286	1.21576	hsa-miR-146a-3p	hsa-miR-146a-3p	hsa-miR-146a-3p	CTGAAGAACTGAATTTCAGAGG	chr5	159912415	159912436	-
186	MIMAT0000449	hsa-miR-146a-5p	0.871794	1.82994	up	0.100929	4.555	5.42679	23.5067	43.0158	hsa-miR-146a-5p	hsa-miR-146a-5p	hsa-miR-146a-5p	AACCCATGGAATTCAGTTC	chr5	159912382	159912400	-
187	MIMAT0004766	hsa-miR-146b-3p	-0.0630271	1.04466	down	0.482624	0.204331	0.141304	1.15215	1.1029	hsa-miR-146b-3p	hsa-miR-146b-3p	hsa-miR-146b-3p	CCAGAACTGAGTCCAC	chr10	104196320	104196334	-
188	MIMAT0002809	hsa-miR-146b-5p	2.30814	4.95245	up	0.00700312	2.64033	4.94847	6.23473	30.8772	hsa-miR-146b-5p	hsa-miR-146b-5p	hsa-miR-146b-5p	AGCCTATGGAATTCAGTTC	chr10	104186270	104186288	-
189	MIMAT0000251	hsa-miR-147a	0.00831268	1.00578	up	0.903183	0.240883	0.249195	1.18172	1.18854	hsa-miR-147a	hsa-miR-147a	hsa-miR-147a	GCAGAAGCATTTCCACAC	chr9	123007322	123007305	+
190	MIMAT0004928	hsa-miR-147b	-0.0924499	1.06618	down	0.428619	0.215611	0.123161	1.1612	1.08912	hsa-miR-147b	hsa-miR-147b	hsa-miR-147b	TAGCAGAAGCATTTCCGC	chr15	45725301	45725317	-
191	MIMAT0000243	hsa-miR-148a-3p	-0.122218	1.08841	down	0.944486	7.82171	7.69949	226.24	207.863	hsa-miR-148a-3p	hsa-miR-148a-3p	hsa-miR-148a-3p	ACAAAGTTCTGTAGTGCACT	chr7	25989603	25989584	+
192	MIMAT0004549	hsa-miR-148a-5p	-0.103547	1.07441	down	0.269662	0.179379	0.0758329	1.1324	1.05397	hsa-miR-148a-5p	hsa-miR-148a-5p	hsa-miR-148a-5p	AGTCGGAGTGTCTCAG	chr7	25989565	25989550	+
193	MIMAT0000759	hsa-miR-148b-3p	0.585542	1.5006	up	0.414619	2.51036	3.09591	5.69764	8.54989	hsa-miR-148b-3p	hsa-miR-148b-3p	hsa-miR-148b-3p	ACAAAGTTCTGTGATGCAC	chr12	54731065	54731083	-
194	MIMAT0004699	hsa-miR-148b-5p	-0.0937781	1.06716	down	0.758869	0.74369	0.649912	1.67445	1.56907	hsa-miR-148b-5p	hsa-miR-148b-5p	hsa-miR-148b-5p	GCCTGAGTGTATAACAGAA	chr12	54731027	54731045	-
195	MIMAT0004609	hsa-miR-149-3p	-0.489394	1.40386	down	0.124593	4.03868	3.54929	16.4348	11.7069	hsa-miR-149-3p	hsa-miR-149-3p	hsa-miR-149-3p	GCACAGCCCCCGT	chr2	241395481	241395493	-
196	MIMAT0000450	hsa-miR-149-5p	-0.481238	1.39594	down	0.217534	2.9264	2.44516	7.60209	5.44586	hsa-miR-149-5p	hsa-miR-149-5p	hsa-miR-149-5p	GGGAGTGAAGACACGGAG	chr2	241395437	241395454	-
197	MIMAT0004610	hsa-miR-150-3p	0.332603	1.25928	up	0.953634	8.42866	8.76126	344.571	433.913	hsa-miR-150-3p	hsa-miR-150-3p	hsa-miR-150-3p	CTGTCCCCCAGGC	chr19	50004113	50004101	+
198	MIMAT0000451	hsa-miR-150-5p	2.28416	4.87081	up	0.0315818	5.15602	7.44018	35.6548	173.668	hsa-miR-150-5p	hsa-miR-150-5p	hsa-miR-150-5p	CACTGGTACAAGGGTTGG	chr19	50004078	50004061	+
199	MIMAT0000757	hsa-miR-151a-3p	-0.0745807	1.05305	down	0.957722	4.89547	4.82089	29.7635	28.264	hsa-miR-151a-3p	hsa-miR-151a-3p	hsa-miR-151a-3p	CCTCAAGGAGCTTCAGT	chr8	141742729	141742713	+
200	MIMAT0004697	hsa-miR-151a-5p	0.336315	1.26253	up	0.599002	6.15495	6.49127	71.2567	89.9635	hsa-miR-151a-5p	hsa-miR-151a-5p	hsa-miR-151a-5p	ACTAGACTGTGAGCTCC	chr8	141742693	141742677	+
201	MIMAT0000438	hsa-miR-152	0.236341	1.178	up	0.736968	2.61242	2.84876	6.11527	7.20379	hsa-miR-152	hsa-miR-152	hsa-miR-152	CCAAGTTCTGTCATGC	chr17	46114600	46114586	+
202	MIMAT0000439	hsa-miR-153	0.0384445	1.02701	up	0.679098	0.23313	0.271575	1.17538	1.20712	hsa-miR-153	hsa-miR-153	hsa-miR-153	GATCACTTTTGTGACTATGC	chr2	220158907	220158888	+
203	MIMAT0000453	hsa-miR-154-3p	0.489399	1.40386	up	0.140228	0.270001	0.7594	1.20581	1.69279	hsa-miR-154-3p	hsa-miR-154-3p	hsa-miR-154-3p	AATAGGTCAACCGTGTATGA	chr14	101526144	101526163	-
204	MIMAT0000452	hsa-miR-154-5p	0.0573624	1.04056	up	0.984718	2.0536	2.11096	4.1514	4.31979	hsa-miR-154-5p	hsa-miR-154-5p	hsa-miR-154-5p	CGAAGGCAACACGGATAAC	chr14	101526109	101526127	-
205	MIMAT0004658	hsa-miR-155-3p	-0.0619888	1.0439	down	0.413699	0.19933	0.137342	1.14817	1.09988	hsa-miR-155-3p	hsa-miR-155-3p	hsa-miR-155-3p	TGTTAATGCTAATATGTAGGAG	chr21	26946334	26946355	-
206	MIMAT0000646	hsa-miR-155-5p	0.226119	1.16968	up	0.531561	6.25075	6.47687	76.149	89.0703	hsa-miR-155-5p	hsa-miR-155-5p	hsa-miR-155-5p	ACCCCTATCACGATTAG	chr21	26946301	26946317	-
207	MIMAT0004558	hsa-miR-181a-2-3p	-0.120936	1.08744	down	0.559601	0.587145	0.466209	1.50227	1.38147	hsa-miR-181a-2-3p	hsa-miR-181a-2-3p	hsa-miR-181a-2-3p	GGTACAGTCAACGGTCA	chr9	127454802	127454818	-
208	MIMAT0000270	hsa-miR-181a-3p	0.258013	1.19583	up	0.395798	0.496847	0.754861	1.41113	1.68747	hsa-miR-181a-3p	hsa-miR-181a-3p	hsa-miR-181a-3p	GGTACAATCAACGGTCGA	chr1	198828257	198828240	+
209	MIMAT0000256	hsa-miR-181a-5p	0.0628761	1.04455	up	0.836015	6.47609	6.53896	89.0219	92.9875	hsa-miR-181a-5p	hsa-miR-181a-5p	hsa-miR-181a-5p	ACTCACCGACAGCGT	chr1	198828218	198828204	+
210	MIMAT0000257	hsa-miR-181b-5p	0.0194831	1.0136	up	0.991675	4.92669	4.94617	30.4145	30.828	hsa-miR-181b-5p	hsa-miR-181b-5p	hsa-miR-181b-5p	ACCCACCGACAGCA	chr1	198828059	198828046	+
211	MIMAT0004559	hsa-miR-181c-3p	-0.14771	1.10781	down	0.329594	1.096	0.948289	2.13761	1.92958	hsa-miR-181c-3p	hsa-miR-181c-3p	hsa-miR-181c-3p	GTCCACTCAACGGTCG	chr19	13985583	13985598	-
212	MIMAT0000258	hsa-miR-181c-5p	0.213314	1.15935	up	0.995066	3.04985	3.26317	8.28129	9.60089	hsa-miR-181c-5p	hsa-miR-181c-5p	hsa-miR-181c-5p	ACTCACCGACAGGTTGAAT	chr19	13985542	13985560	-
213	MIMAT0002821	hsa-miR-181d	-0.283953	1.21753	down	0.197886	4.09933	3.81538	17.1404	14.0781	hsa-miR-181d	hsa-miR-181d	hsa-miR-181d	ACCCACCGACAACAATG	chr19	13985731	13985746	-
214	MIMAT0000260	hsa-miR-182-3p	0.0413982	1.02911	up	0.383194	0.105055	0.146453	1.07554	1.10684	hsa-miR-182-3p	hsa-miR-182-3p	hsa-miR-182-3p	TAGTTGGCAAGTCTAGAACC	chr7	129410309	129410290	+
215	MIMAT0000259	hsa-miR-182-5p	0.178079	1.13138	up	0.046991	0.121363	0.299442	1.08776	1.23067	hsa-miR-182-5p	hsa-miR-182-5p	hsa-miR-182-5p	AGTGTGAGTTCTACCAT	chr7	129410268	129410252	+
216	MIMAT0004560	hsa-miR-183-3p	0.098224	1.07045	up	0.798933	0.544639	0.642863	1.45865	1.56142	hsa-miR-183-3p	hsa-miR-183-3p	hsa-miR-183-3p	TTATGGCCCTTCGGT	chr7	129414831	129414817	+
217	MIMAT0000261	hsa-miR-183-5p	0.436111	1.35295	up	0.580912	0.991387	1.4275	1.98809	2.6898	hsa-miR-183-5p	hsa-miR-183-5p	hsa-miR-183-5p	AGTGAATTCTACCAGTGCCA	chr7	129414792	129414773	+
218	MIMAT0000454	hsa-miR-184	0.0610026	1.04319	up	0.878906	2.26134	2.32234	4.79437	5.00144	hsa-miR-184	hsa-miR-184	hsa-miR-184	ACCCTTATCAGTTCTCCGTCCA	chr15	79502183	79502203	-
219	MIMAT0004611	hsa-miR-185-3p	0.0881006	1.06297	up	0.0223048	0.113431	0.201531	1.0818	1.14992	hsa-miR-185-3p	hsa-miR-185-3p	hsa-miR-185-3p	GACCAGAGGAAAGCCAG	chr22	20020716	20020732	-
220	MIMAT0000455	hsa-miR-185-5p	0.742725	1.67333	up	0.0842705	3.87089	4.61362	14.6303	24.4815	hsa-miR-185-5p	hsa-miR-185-5p	hsa-miR-185-5p	TCAGGAACTGCCTTTCT	chr22	20020681	20020697	-
221	MIMAT0004612	hsa-miR-186-3p	-0.217067	1.16237	down	0.177652	1.58084	1.36377	2.99144	2.57358	hsa-miR-186-3p	hsa-miR-186-3p	hsa-miR-186-3p	CCCAAAAAATTCACCTTTGGGC	chr1	71533388	71533367	+
222	MIMAT0000456	hsa-miR-186-5p	-0.292466	1.22473	down	0.739487	4.41648	4.12402	21.3547	17.4362	hsa-miR-186-5p	hsa-miR-186-5p	hsa-miR-186-5p	AGCCCAAAAGGAGAATTCTTT	chr1	71533349	71533329	+
223	MIMAT0000262	hsa-miR-187-3p	0.000626335	1.00043	up	0.973801	0.155383	0.15601	1.11372	1.1142	hsa-miR-187-3p	hsa-miR-187-3p	hsa-miR-187-3p	CCGGCTGCAACACA	chr18	33484872	33484859	+
224	MIMAT0004561	hsa-miR-187-5p	0.222434	1.1667	up	0.957269	4.65308	4.87552	25.1604	29.3547	hsa-miR-187-5p	hsa-miR-187-5p	hsa-miR-187-5p	GCCCGGGTCCTGT	chr18	33484836	33484824	+
225	MIMAT0004613	hsa-miR-188-3p	0.00988252	1.00687	up	0.811383	0.119463	0.129345	1.08633	1.0938	hsa-miR-188-3p	hsa-miR-188-3p	hsa-miR-188-3p	TGCAAACCCTGCATGTG	chrX	49768167	49768182	-
226	MIMAT0000457	hsa-miR-188-5p	-0.332034	1.25879	down	0.577686	9.1837	8.85167	581.528	461.975	hsa-miR-188-5p	hsa-miR-188-5p	hsa-miR-188-5p	CCCTCCACCATGC	chrX	49768132	49768143	-
227	MIMAT0000458	hsa-miR-190a	0.107223	1.07715	up	0.491104	0.836549	0.943772	1.78577	1.92355	hsa-miR-190a	hsa-miR-190a	hsa-miR-190a	ACCTAATATATCAAACATATCA	chr15	63116170	63116191	-
228	MIMAT0004929	hsa-miR-190b	0.192133	1.14245	up	0.126195	0.725144	0.917277	1.65307	1.88855	hsa-miR-190b	hsa-miR-190b	hsa-miR-190b	AACCCAATATCAAACATATCA	chr1	154166171	154166152	+
229	MIMAT0001618	hsa-miR-191-3p	-0.55764	1.47186	down	0.0586928	4.00122	3.44358	16.0136	10.8798	hsa-miR-191-3p	hsa-miR-191-3p	hsa-miR-191-3p	GGGGACGAAATCCAAG	chr3	49058129	49058114	+
230	MIMAT0000440	hsa-miR-191-5p	-0.0440547	1.03101	down	0.558685	0.124821	0.0807662	1.09037	1.05758	hsa-miR-191-5p	hsa-miR-191-5p	hsa-miR-191-5p	CAGCTGCTTTTGGGA	chr3	49058088	49058074	+
231	MIMAT0004543	hsa-miR-192-3p	-0.521024	1.43497	down	0.945595	2.41121	1.89018	5.31918	3.70682	hsa-miR-192-3p	hsa-miR-192-3p	hsa-miR-192-3p	CTGTGACCTATGGAATTGG	chr11	64658696	64658678	+
232	MIMAT0000222	hsa-miR-192-5p	-0.339231	1.26508	down	0.776442	8.76671	8.42748	435.556	344.291	hsa-miR-192-5p	hsa-miR-192-5p	hsa-miR-192-5p	GGCTGTCAATTCATAGGTC	chr11	64658652	64658634	+
233	MIMAT0000459	hsa-miR-193a-3p	0.193965	1.1439	up	0.835522	5.14343	5.3374	35.3449	40.4312	hsa-miR-193a-3p	hsa-miR-193a-3p	hsa-miR-193a-3p	ACTGGGACTTTGTAGGC	chr17	29887075	29887090	-
234	MIMAT0004614	hsa-miR-193a-5p	-0.0780254	1.05557	down	0.63162	4.45842	4.38039	21.9845	20.8271	hsa-miR-193a-5p	hsa-miR-193a-5p	hsa-miR-193a-5p	TCATCTCGCCCGC	chr17	29887045	29887056	-
235	MIMAT0002819	hsa-miR-193b-3p	-0.0958155	1.06867	down	0.813089	5.18294	5.08712	36.3262	33.992	hsa-miR-193b-3p	hsa-miR-193b-3p	hsa-miR-193b-3p	AGCGGGACTTTGAGGG	chr16	14397880	14397895	-
236	MIMAT0004767	hsa-miR-193b-5p	-0.171145	1.12595	down	0.639286	4.89564	4.72449	29.7669	26.4371	hsa-miR-193b-5p	hsa-miR-193b-5p	hsa-miR-193b-5p	TCATCTCGCCCTC	chr16	14397846	14397858	-
237	MIMAT0004671	hsa-miR-194-3p	-0.592186	1.50753	down	0.285313	2.27684	1.68465	4.84614	3.21463	hsa-miR-194-3p	hsa-miR-194-3p	hsa-miR-194-3p	CAGATAACAGCAGCCCC	chr11	64658898	64658882	+
238	MIMAT0000460	hsa-miR-194-5p	-0.64772	1.56669	down	0.713881	8.85359	8.20587	462.591	295.266	hsa-miR-194-5p	hsa-miR-194-5p	hsa-miR-194-5p	TCCACATGGAGTTGCT	chr1	220291534	220291519	+
239	MIMAT0004615	hsa-miR-195-3p	-0.264269	1.20103	down	0.24664	2.26897	2.0047	4.81979	4.01306	hsa-miR-195-3p	hsa-miR-195-3p	hsa-miR-195-3p	GGAGCAGCACAGCCA	chr17	6921007	6920993	+
240	MIMAT0000461	hsa-miR-195-5p	0.269946	1.20576	up	0.707589	8.28461	8.55455	311.828	375.991	hsa-miR-195-5p	hsa-miR-195-5p	hsa-miR-195-5p	GCCAATATTTCTGTGCTGC	chr17	6920968	6920950	+
241	MIMAT0004562	hsa-miR-196a-3p	0.024361	1.01703	up	0.683929	0.111613	0.135973	1.08044	1.09883	hsa-miR-196a-3p	hsa-miR-196a-3p	hsa-miR-196a-3p	CTCAGGCAGTTTCTT	chr12	54385590	54385604	-
242	MIMAT0000226	hsa-miR-196a-5p	0.0732131	1.05206	up	0.673744	2.9716	3.04481	7.84404	8.25238	hsa-miR-196a-5p	hsa-miR-196a-5p	hsa-miR-196a-5p	CCCAACAACATGAAACTACC	chr12	54385548	54385567	-
243	MIMAT0009201	hsa-miR-196b-3p	0.0220122	1.01537	up	0.548974	0.0411242	0.0631364	1.02892	1.04473	hsa-miR-196b-3p	hsa-miR-196b-3p	hsa-miR-196b-3p	GAAGGCAGTGTCGTG	chr7	27209169	27209155	+
244	MIMAT0001080	hsa-miR-196b-5p	1.22368	2.33542	up	0.328312	2.38533	3.60901	5.22464	12.2017	hsa-miR-196b-5p	hsa-miR-196b-5p	hsa-miR-196b-5p	CCCAACAACAGGAAACTACC	chr7	27209134	27209115	+
245	MIMAT0000227	hsa-miR-197-3p	-0.101844	1.07314	down	0.580831	4.17283	4.07099	18.0363	16.807	hsa-miR-197-3p	hsa-miR-197-3p	hsa-miR-197-3p	GCTGGGTGGAGAAGGTG	chr1	110141567	110141583	-
246	MIMAT0000228	hsa-miR-198	0.00505421	1.00351	up	0.916383	5.94396	5.94902	61.5618	61.7779	hsa-miR-198	hsa-miR-198	hsa-miR-198	GAACCTATCTCCCCTC	chr3	120114541	120114527	+
247	MIMAT0000232	hsa-miR-199a-3p	0.854374	1.80797	up	0.27457	8.12684	8.98122	279.527	505.378	hsa-miR-199a-3p	hsa-miR-199a-3p	hsa-miR-199a-3p	TAACCAATGTGCAGACTACT	chr1	172113765	172113746	+
248	MIMAT0000231	hsa-miR-199a-5p	0.69691	1.62103	up	0.321645	6.25534	6.95225	76.3915	123.833	hsa-miR-199a-5p	hsa-miR-199a-5p	hsa-miR-199a-5p	GAACAGGTAGTCTGAACAC	chr1	170380350	170380332	+
249	MIMAT0000263	hsa-miR-199b-5p	1.24171	2.36478	up	0.203162	4.99202	6.23372	31.8234	75.2553	hsa-miR-199b-5p	hsa-miR-199b-5p	hsa-miR-199b-5p	GAACAGATAGTCTAAACACTGG	chr9	130046868	130046847	+
250	MIMAT0000682	hsa-miR-200a-3p	0.0188403	1.01314	up	0.871428	6.94625	6.96509	123.319	124.94	hsa-miR-200a-3p	hsa-miR-200a-3p	hsa-miR-200a-3p	ACATCGTTACCAGACAGT	chr1	1103300	1103317	-
251	MIMAT0001620	hsa-miR-200a-5p	0.403438	1.32266	up	0.112564	2.84023	3.24366	7.16133	9.47197	hsa-miR-200a-5p	hsa-miR-200a-5p	hsa-miR-200a-5p	TCCAGCACTGTCCGGT	chr1	1103264	1103279	-
252	MIMAT0000318	hsa-miR-200b-3p	0.335977	1.26223	up	0.716064	8.52455	8.86053	368.252	464.82	hsa-miR-200b-3p	hsa-miR-200b-3p	hsa-miR-200b-3p	TCATCATTACCAGGCAG	chr1	1102545	1102561	-
253	MIMAT0004571	hsa-miR-200b-5p	0.194106	1.14401	up	0.247458	2.96589	3.16	7.81309	8.93828	hsa-miR-200b-5p	hsa-miR-200b-5p	hsa-miR-200b-5p	TCCAATGCTGCCCAG	chr1	1102511	1102525	-
254	MIMAT0000617	hsa-miR-200c-3p	-0.0536978	1.03792	down	0.871036	7.75655	7.70285	216.249	208.348	hsa-miR-200c-3p	hsa-miR-200c-3p	hsa-miR-200c-3p	TCCATCATTACCCGG	chr12	7072913	7072927	-
255	MIMAT0004657	hsa-miR-200c-5p	-0.0497675	1.0351	down	0.681635	0.268025	0.218257	1.20416	1.16333	hsa-miR-200c-5p	hsa-miR-200c-5p	hsa-miR-200c-5p	CCAAACACTGCTGGGTA	chr12	7072871	7072887	-
256	MIMAT0002811	hsa-miR-202-3p	0.0233972	1.01635	up	0.995289	5.17965	5.20305	36.2435	36.8361	hsa-miR-202-3p	hsa-miR-202-3p	hsa-miR-202-3p	TTCCCATGCCCTATA	chr10	135061097	135061083	+
257	MIMAT0002810	hsa-miR-202-5p	-0.0869824	1.06215	down	0.177084	0.474089	0.387107	1.38904	1.30777	hsa-miR-202-5p	hsa-miR-202-5p	hsa-miR-202-5p	CAAAGAAGTATATGCATAGGA	chr10	135061063	135061043	+
258	MIMAT0000264	hsa-miR-203	1.30221	2.46607	up	0.0593295	2.37556	3.67778	5.18939	12.7974	hsa-miR-203	hsa-miR-203	hsa-miR-203	CTAGTGGTCCTAAACATT	chr14	104583811	104583827	-
259	MIMAT0000265	hsa-miR-204-5p	-0.30937	1.23917	down	0.588657	3.12943	2.82006	8.7509	7.06192	hsa-miR-204-5p	hsa-miR-204-5p	hsa-miR-204-5p	AGGCATAGGATGACAAAGGG	chr9	73424944	73424925	+
260	MIMAT0009197	hsa-miR-205-3p	-0.00636515	1.00442	down	0.89652	0.155274	0.148909	1.11363	1.10873	hsa-miR-205-3p	hsa-miR-205-3p	hsa-miR-205-3p	GAACTTCACTCCACTGA	chr1	209605552	209605568	-
261	MIMAT0000266	hsa-miR-205-5p	0.0126183	1.00878	up	0.912965	0.240279	0.252897	1.18122	1.1916	hsa-miR-205-5p	hsa-miR-205-5p	hsa-miR-205-5p	CAGACTCCGGTGGAAT	chr1	209605517	209605532	-
262	MIMAT0000462	hsa-miR-206	-0.328104	1.25536	down	0.536952	2.77456	2.44646	6.84268	5.45076	hsa-miR-206	hsa-miR-206	hsa-miR-206	CCACACACTTCCTTAC	chr6	52009206	52009220	-
263	MIMAT0000241	hsa-miR-208a	-0.0240948	1.01684	down	0.587147	0.0779995	0.0539047	1.05555	1.03807	hsa-miR-208a	hsa-miR-208a	hsa-miR-208a	ACAAGCTTTTTGCTCGTCTT	chr14	22927709	22927690	+
264	MIMAT0004960	hsa-miR-208b	0.0379958	1.02669	up	0.549469	0.124083	0.162078	1.08981	1.1189	hsa-miR-208b	hsa-miR-208b	hsa-miR-208b	ACAAACCTTTTGTTCGTCTTA	chr14	23887262	23887243	+
265	MIMAT0000267	hsa-miR-210	0.62795	1.54537	up	0.325013	5.27652	5.90447	38.7605	59.8993	hsa-miR-210	hsa-miR-210	hsa-miR-210	TCAGCCGCTGTCACAC	chr11	568175	568161	+
266	MIMAT0000268	hsa-miR-211-5p	-0.0998641	1.07167	down	0.405536	0.61107	0.511206	1.52739	1.42524	hsa-miR-211-5p	hsa-miR-211-5p	hsa-miR-211-5p	AGGCGAAGGATGACAAAGGGA	chr15	31357281	31357261	+
267	MIMAT0000269	hsa-miR-212-3p	0.504119	1.41826	up	0.258444	4.10878	4.6129	17.2531	24.4693	hsa-miR-212-3p	hsa-miR-212-3p	hsa-miR-212-3p	GGCCGTGACTGGAGAC	chr17	1953655	1953640	+
268	MIMAT0000271	hsa-miR-214-3p	0.549089	1.46316	up	0.375894	6.02781	6.5769	65.2456	95.4649	hsa-miR-214-3p	hsa-miR-214-3p	hsa-miR-214-3p	ACTGCCTGTCTGT	chr1	172108029	172108017	+
269	MIMAT0004564	hsa-miR-214-5p	0.806231	1.74864	up	0.0806338	0.984717	1.79095	1.97893	3.46042	hsa-miR-214-5p	hsa-miR-214-5p	hsa-miR-214-5p	GCACAGCAAGTGTAGACA	chr1	172107988	172107971	+
270	MIMAT0000272	hsa-miR-215	-0.571006	1.48556	down	0.788845	8.46513	7.89412	353.392	237.885	hsa-miR-215	hsa-miR-215	hsa-miR-215	GTCTGTCAATTCATAGGTCAT	chr1	220291241	220291222	+
271	MIMAT0000273	hsa-miR-216a	0.0452306	1.03185	up	0.333702	0.217035	0.262265	1.16234	1.19936	hsa-miR-216a	hsa-miR-216a	hsa-miR-216a	TCACAGTTGCCAGCTG	chr2	56216124	56216110	+
272	MIMAT0004959	hsa-miR-216b	-0.0155103	1.01081	down	0.373413	0.0452423	0.0297321	1.03186	1.02082	hsa-miR-216b	hsa-miR-216b	hsa-miR-216b	TCACATTTGCCTGCAG	chr2	56227880	56227866	+
273	MIMAT0000274	hsa-miR-217	0.025123	1.01757	up	0.295648	0.106983	0.132106	1.07697	1.09589	hsa-miR-217	hsa-miR-217	hsa-miR-217	TCCAATCAGTTCCTGAT	chr2	56210158	56210143	+
274	MIMAT0004565	hsa-miR-218-1-3p	-0.0405071	1.02848	down	0.537306	0.0801935	0.0396864	1.05716	1.02789	hsa-miR-218-1-3p	hsa-miR-218-1-3p	hsa-miR-218-1-3p	CCATGGTGCTTGACG	chr4	20529972	20529986	-
275	MIMAT0004566	hsa-miR-218-2-3p	0.0944644	1.06767	up	0.130336	0.0202961	0.11476	1.01417	1.0828	hsa-miR-218-2-3p	hsa-miR-218-2-3p	hsa-miR-218-2-3p	CGCGGTGCTTGACA	chr5	168195238	168195225	+
276	MIMAT0000275	hsa-miR-218-5p	0.558705	1.47295	up	0.776937	3.54589	4.1046	11.6794	17.2031	hsa-miR-218-5p	hsa-miR-218-5p	hsa-miR-218-5p	ACATGGTTAGATCAAGCACA	chr4	20529923	20529942	-
277	MIMAT0004567	hsa-miR-219-1-3p	-0.0338335	1.02373	down	0.187336	0.0814308	0.0475974	1.05807	1.03354	hsa-miR-219-1-3p	hsa-miR-219-1-3p	hsa-miR-219-1-3p	CGGGACGTCCAGAC	chr6	33175682	33175694	-
278	MIMAT0004675	hsa-miR-219-2-3p	0.0969713	1.06953	up	0.357481	0.17223	0.269201	1.1268	1.20514	hsa-miR-219-2-3p	hsa-miR-219-2-3p	hsa-miR-219-2-3p	ACAGATGTCCAGCCAC	chr9	131154979	131154965	+
279	MIMAT0000276	hsa-miR-219-5p	0.144476	1.10533	up	0.484822	0.511181	0.655657	1.42522	1.57533	hsa-miR-219-5p	hsa-miR-219-5p	hsa-miR-219-5p	AGAATTGCGTTTGGACAATCA	chr6	33175632	33175652	-
280	MIMAT0000278	hsa-miR-221-3p	0.848333	1.80042	up	0.14972	3.87211	4.72045	14.6427	26.3631	hsa-miR-221-3p	hsa-miR-221-3p	hsa-miR-221-3p	GAAACCCAGCAGACAATGT	chrX	45605671	45605653	+
281	MIMAT0004568	hsa-miR-221-5p	0.513734	1.42774	up	0.127838	1.03087	1.5446	2.04325	2.91723	hsa-miR-221-5p	hsa-miR-221-5p	hsa-miR-221-5p	AAATCTACATTGTATGCCAGG	chrX	45605630	45605610	+
282	MIMAT0000279	hsa-miR-222-3p	0.282621	1.2164	up	0.470439	3.72763	4.01025	13.2473	16.1141	hsa-miR-222-3p	hsa-miR-222-3p	hsa-miR-222-3p	ACCCAGTAGCCAG	chrX	45606509	45606497	+
283	MIMAT0004569	hsa-miR-222-5p	-0.000447266	1.00031	down	0.973533	0.18417	0.183723	1.13616	1.13581	hsa-miR-222-5p	hsa-miR-222-5p	hsa-miR-222-5p	AGGATCTACACTGGCTA	chrX	45606472	45606456	+
284	MIMAT0000280	hsa-miR-223-3p	2.80008	6.96481	up	0.0483679	5.30604	8.10612	39.5619	275.541	hsa-miR-223-3p	hsa-miR-223-3p	hsa-miR-223-3p	TGGGGTATTTGACAAACTGAC	chrX	65238780	65238800	-
285	MIMAT0004570	hsa-miR-223-5p	0.0902845	1.06458	up	0.275997	0.515131	0.605415	1.42912	1.52142	hsa-miR-223-5p	hsa-miR-223-5p	hsa-miR-223-5p	AACTCAGCTTGTCAAATACACG	chrX	65238737	65238758	-
286	MIMAT0009198	hsa-miR-224-3p	0.311618	1.2411	up	0.36579	0.524078	0.835696	1.43801	1.78472	hsa-miR-224-3p	hsa-miR-224-3p	hsa-miR-224-3p	TGTAGTCACTAGGGCAC	chrX	151127124	151127108	+
287	MIMAT0000281	hsa-miR-224-5p	0.277226	1.21186	up	0.565551	2.65111	2.92833	6.28149	7.6123	hsa-miR-224-5p	hsa-miR-224-5p	hsa-miR-224-5p	AACGGAACCACTAGTGACTT	chrX	151127077	151127058	+
288	MIMAT0004679	hsa-miR-296-3p	0.118475	1.08559	up	0.22371	0.0878015	0.206277	1.06275	1.15371	hsa-miR-296-3p	hsa-miR-296-3p	hsa-miR-296-3p	GGAGAGCCTCCAC	chr20	57392738	57392727	+
289	MIMAT0000690	hsa-miR-296-5p	-0.257536	1.19544	down	0.429667	3.39271	3.13517	10.5028	8.78578	hsa-miR-296-5p	hsa-miR-296-5p	hsa-miR-296-5p	ACAGGATTGAGGGGGG	chr20	56826098	56826083	+
290	MIMAT0004450	hsa-miR-297	0.127621	1.09249	up	0.640937	0.565741	0.693362	1.48015	1.61705	hsa-miR-297	hsa-miR-297	hsa-miR-297	CATGCACATGCACACAT	chr4	111781761	111781746	+
291	MIMAT0004901	hsa-miR-298	-0.454272	1.37009	down	0.0314694	3.80019	3.34592	13.9306	10.1677	hsa-miR-298	hsa-miR-298	hsa-miR-298	TGGGAGAACCTCCCTG	chr20	57393314	57393300	+
292	MIMAT0000687	hsa-miR-299-3p	-0.00560413	1.00389	down	0.849873	2.10326	2.09765	4.29678	4.28012	hsa-miR-299-3p	hsa-miR-299-3p	hsa-miR-299-3p	AAGCGGTTTACCATCCCA	chr14	101490174	101490190	-
293	MIMAT0002890	hsa-miR-299-5p	0.124671	1.09026	up	0.777767	1.44632	1.57099	2.72513	2.97109	hsa-miR-299-5p	hsa-miR-299-5p	hsa-miR-299-5p	ATGTATGTGGGACGGTAAAC	chr14	101490140	101490158	-
294	MIMAT0004903	hsa-miR-300	-0.0848672	1.06059	down	0.641351	0.368219	0.283351	1.29076	1.21702	hsa-miR-300	hsa-miR-300	hsa-miR-300	AGAGAGAGTCTGCCCT	chr14	101507758	101507772	-
295	MIMAT0000688	hsa-miR-301a-3p	0.643383	1.56199	up	0.501177	2.75416	3.39754	6.7466	10.5381	hsa-miR-301a-3p	hsa-miR-301a-3p	hsa-miR-301a-3p	GCTTTGACAATACTATTGCAC	chr17	54583351	54583331	+
296	MIMAT0004958	hsa-miR-301b	0.0163056	1.01137	up	0.83867	0.422781	0.439086	1.34051	1.35575	hsa-miR-301b	hsa-miR-301b	hsa-miR-301b	GCTTTGACAATATCATTGCAC	chr22	22007317	22007336	-
297	MIMAT0000684	hsa-miR-302a-3p	0.0558543	1.03947	up	0.774383	0.89299	0.948844	1.85702	1.93033	hsa-miR-302a-3p	hsa-miR-302a-3p	hsa-miR-302a-3p	TCACCAAAACATGGAAGCAC	chr4	113569404	113569385	+
298	MIMAT0000683	hsa-miR-302a-5p	-0.0695691	1.0494	down	0.555523	0.309331	0.239762	1.23913	1.1808	hsa-miR-302a-5p	hsa-miR-302a-5p	hsa-miR-302a-5p	AGCAAGTACATCCACGTTT	chr4	113569366	113569348	+
299	MIMAT0000715	hsa-miR-302b-3p	-0.545081	1.4591	down	0.187242	1.01108	0.465994	2.01541	1.38127	hsa-miR-302b-3p	hsa-miR-302b-3p	hsa-miR-302b-3p	CTACTAAAACATGGAAGCACT	chr4	113569709	113569689	+
300	MIMAT0000714	hsa-miR-302b-5p	0.0145101	1.01011	up	0.835437	0.324507	0.339017	1.25224	1.26489	hsa-miR-302b-5p	hsa-miR-302b-5p	hsa-miR-302b-5p	GAAAGCACTTCCATGTTAAAG	chr4	113569672	113569652	+
301	MIMAT0000717	hsa-miR-302c-3p	-0.155058	1.11347	down	0.450639	0.737822	0.582764	1.66766	1.49772	hsa-miR-302c-3p	hsa-miR-302c-3p	hsa-miR-302c-3p	CCACTGAAACATGGAAGCAC	chr4	113569583	113569564	+
302	MIMAT0000716	hsa-miR-302c-5p	0.062851	1.04453	up	0.751438	1.09174	1.15459	2.13131	2.22621	hsa-miR-302c-5p	hsa-miR-302c-5p	hsa-miR-302c-5p	CAGCAGGTACCCCC	chr4	113569547	113569534	+
303	MIMAT0000718	hsa-miR-302d-3p	0.0897911	1.06422	up	0.243229	0.353225	0.443016	1.27741	1.35944	hsa-miR-302d-3p	hsa-miR-302d-3p	hsa-miR-302d-3p	ACACTCAAACATGGAAGCA	chr4	113569225	113569207	+
304	MIMAT0004685	hsa-miR-302d-5p	-0.0987955	1.07088	down	0.0647297	0.137412	0.0386168	1.09993	1.02713	hsa-miR-302d-5p	hsa-miR-302d-5p	hsa-miR-302d-5p	GCAAGTGCCTCCAT	chr4	113569186	113569173	+
305	MIMAT0005931	hsa-miR-302e	-0.12953	1.09394	down	0.274292	0.272066	0.142536	1.20754	1.10384	hsa-miR-302e	hsa-miR-302e	hsa-miR-302e	AAGCATGGAAGCACTTA	chr11	7256003	7256018	-
306	MIMAT0005932	hsa-miR-302f	0.0842828	1.06016	up	0.32783	0.15692	0.241203	1.1149	1.18198	hsa-miR-302f	hsa-miR-302f	hsa-miR-302f	AAACATGGAAGCAATTA	chr18	27878903	27878918	-
307	MIMAT0000510	hsa-miR-320a	-0.167426	1.12305	down	0.480454	7.95102	7.78359	247.454	220.34	hsa-miR-320a	hsa-miR-320a	hsa-miR-320a	TCGCCCTCTCAAC	chr8	22102543	22102531	+
308	MIMAT0005792	hsa-miR-320b	-0.0768856	1.05474	down	0.51183	8.3673	8.29042	330.224	313.086	hsa-miR-320b	hsa-miR-320b	hsa-miR-320b	TTGCCCTCTCAACCC	chr1	117214416	117214430	-
309	MIMAT0005793	hsa-miR-320c	-0.101332	1.07276	down	0.636829	9.50695	9.40561	727.572	678.222	hsa-miR-320c	hsa-miR-320c	hsa-miR-320c	ACCCTCTCAACCCAG	chr18	19263525	19263539	-
310	MIMAT0006764	hsa-miR-320d	-0.139473	1.1015	down	0.34835	8.72132	8.58184	422.063	383.171	hsa-miR-320d	hsa-miR-320d	hsa-miR-320d	TCCTCTCAACCCAGC	chr13	41302011	41301997	+
311	MIMAT0015072	hsa-miR-320e	-0.0443084	1.03119	down	0.707727	8.16729	8.12298	287.474	278.78	hsa-miR-320e	hsa-miR-320e	hsa-miR-320e	CCTTCTCAACCCAGC	chr19	47212601	47212588	+
312	MIMAT0000755	hsa-miR-323a-3p	0.0990526	1.07107	up	0.163549	0.119048	0.2181	1.08602	1.1632	hsa-miR-323a-3p	hsa-miR-323a-3p	hsa-miR-323a-3p	AGAGGTCGACCGTGTAATGT	chr14	100561873	100561892	-
313	MIMAT0004696	hsa-miR-323a-5p	-0.0312645	1.02191	down	0.781243	0.201397	0.170133	1.14981	1.12516	hsa-miR-323a-5p	hsa-miR-323a-5p	hsa-miR-323a-5p	GCGAACGCGCCACG	chr14	101492092	101492105	-
314	MIMAT0015050	hsa-miR-323b-3p	-0.0242495	1.01695	down	0.642378	0.120636	0.0963866	1.08721	1.06909	hsa-miR-323b-3p	hsa-miR-323b-3p	hsa-miR-323b-3p	AAGAGGTCGACCGTG	chr14	101522614	101522627	-
315	MIMAT0001630	hsa-miR-323b-5p	-0.18424	1.13622	down	0.0975086	0.318423	0.134183	1.24697	1.09747	hsa-miR-323b-5p	hsa-miR-323b-5p	hsa-miR-323b-5p	TGCGAACTCACCACGGA	chr14	101522576	101522592	-
316	MIMAT0000762	hsa-miR-324-3p	-0.0690612	1.04903	down	0.952884	8.13931	8.07025	281.953	268.774	hsa-miR-324-3p	hsa-miR-324-3p	hsa-miR-324-3p	CCAGCAGCACCTGGGG	chr17	7067411	7067396	+
317	MIMAT0000761	hsa-miR-324-5p	0.400445	1.31991	up	0.449191	5.22868	5.62912	37.4963	49.492	hsa-miR-324-5p	hsa-miR-324-5p	hsa-miR-324-5p	ACACCAATGCCCTAGGG	chr17	7126653	7126638	+
318	MIMAT0000771	hsa-miR-325	0.172514	1.12702	up	0.0370905	0.191817	0.364331	1.1422	1.28728	hsa-miR-325	hsa-miR-325	hsa-miR-325	ACACTTACTGGACACCTAC	chrX	76225866	76225849	+
319	MIMAT0000756	hsa-miR-326	-0.207457	1.15465	down	0.577135	1.23995	1.03249	2.3619	2.04555	hsa-miR-326	hsa-miR-326	hsa-miR-326	CTGGAGGAAGGGCCCAG	chr11	75046214	75046199	+
320	MIMAT0000752	hsa-miR-328	-0.474474	1.38941	down	0.193076	2.54916	2.07468	5.85292	4.21251	hsa-miR-328	hsa-miR-328	hsa-miR-328	ACGGAAGGGCAGAGAGGG	chr16	67236292	67236276	+
321	MIMAT0001629	hsa-miR-329	-0.034006	1.02385	down	0.972186	0.463149	0.429143	1.37855	1.34643	hsa-miR-329	hsa-miR-329	hsa-miR-329	AAAGAGGTTAACCAGGTGTG	chr14	101493173	101493192	-
322	MIMAT0000751	hsa-miR-330-3p	0.070278	1.04992	up	0.722495	2.48877	2.55905	5.613	5.8932	hsa-miR-330-3p	hsa-miR-330-3p	hsa-miR-330-3p	TCTCTGCAGGCCGTG	chr19	46142330	46142316	+
323	MIMAT0004693	hsa-miR-330-5p	-0.166744	1.12252	down	0.0970557	0.334802	0.168058	1.2612	1.12355	hsa-miR-330-5p	hsa-miR-330-5p	hsa-miR-330-5p	GCCTAAGACACAGGCCC	chr19	46142290	46142275	+
324	MIMAT0000760	hsa-miR-331-3p	0.308667	1.23856	up	0.621303	6.75592	7.06459	108.077	133.86	hsa-miR-331-3p	hsa-miR-331-3p	hsa-miR-331-3p	TTCTAGGATAGGCCCAGGG	chr12	94226389	94226407	-
325	MIMAT0004700	hsa-miR-331-5p	0.0391609	1.02752	up	0.410832	0.15504	0.194201	1.11345	1.14409	hsa-miR-331-5p	hsa-miR-331-5p	hsa-miR-331-5p	GGATCCCTGGGACC	chr12	95702230	95702242	-
326	MIMAT0004703	hsa-miR-335-3p	0.155731	1.11399	up	0.499523	0.997072	1.1528	1.99594	2.22345	hsa-miR-335-3p	hsa-miR-335-3p	hsa-miR-335-3p	GGTCAGGAGCAATAATGAAAAA	chr7	130136003	130136024	-
327	MIMAT0000765	hsa-miR-335-5p	0.863419	1.81935	up	0.0760492	0.700755	1.56417	1.62536	2.95708	hsa-miR-335-5p	hsa-miR-335-5p	hsa-miR-335-5p	ACATTTTTCGTTATTGCTC	chr7	130135971	130135989	-
328	MIMAT0000754	hsa-miR-337-3p	0.184387	1.13633	up	0.518653	0.676324	0.860711	1.59806	1.81593	hsa-miR-337-3p	hsa-miR-337-3p	hsa-miR-337-3p	GAAGAAAGGCATCATATAGGAG	chr14	101340891	101340911	-
329	MIMAT0004695	hsa-miR-337-5p	0.849061	1.80133	up	0.330827	1.68757	2.53663	3.22114	5.80232	hsa-miR-337-5p	hsa-miR-337-5p	hsa-miR-337-5p	AACTCCTGTATGAAGCCG	chr14	101340856	101340872	-
330	MIMAT0000763	hsa-miR-338-3p	0.345604	1.27068	up	0.703766	5.59479	5.9404	48.3281	61.4097	hsa-miR-338-3p	hsa-miR-338-3p	hsa-miR-338-3p	CAACAAAATCACTGATGCTGG	chr17	79099745	79099726	+
331	MIMAT0004701	hsa-miR-338-5p	-0.330529	1.25747	down	0.6557	3.77456	3.44404	13.6854	10.8832	hsa-miR-338-5p	hsa-miR-338-5p	hsa-miR-338-5p	CACTCAGCACCAGGA	chr17	79099709	79099696	+
332	MIMAT0004702	hsa-miR-339-3p	-0.238086	1.17943	down	0.934383	2.69598	2.45789	6.47993	5.49413	hsa-miR-339-3p	hsa-miR-339-3p	hsa-miR-339-3p	CGGCTCTGTCGTCG	chr7	1062640	1062628	+
333	MIMAT0000764	hsa-miR-339-5p	0.0793428	1.05654	up	0.284037	0.0714047	0.150748	1.05074	1.11014	hsa-miR-339-5p	hsa-miR-339-5p	hsa-miR-339-5p	CGTGAGCTCCTGGA	chr7	1062605	1062593	+
334	MIMAT0000750	hsa-miR-340-3p	0.422489	1.34024	up	0.26394	0.517668	0.940157	1.43164	1.91874	hsa-miR-340-3p	hsa-miR-340-3p	hsa-miR-340-3p	GCTATAAAGTAACTGAGACGG	chr5	179442381	179442361	+
335	MIMAT0004692	hsa-miR-340-5p	0.83416	1.78282	up	0.431405	2.11977	2.95393	4.34625	7.74857	hsa-miR-340-5p	hsa-miR-340-5p	hsa-miR-340-5p	AATCAGTCTCATTGCTTTA	chr5	179442339	179442321	+
336	MIMAT0000753	hsa-miR-342-3p	0.374201	1.29612	up	0.438118	6.60129	6.97549	97.0925	125.844	hsa-miR-342-3p	hsa-miR-342-3p	hsa-miR-342-3p	ACGGGTGCGATTTCTG	chr14	100576060	100576074	-
337	MIMAT0004694	hsa-miR-342-5p	1.33043	2.51478	up	0.0649265	1.99195	3.32238	3.97774	10.0031	hsa-miR-342-5p	hsa-miR-342-5p	hsa-miR-342-5p	TCAATCACAGATAGCACCC	chr14	100576013	100576030	-
338	MIMAT0000772	hsa-miR-345-5p	-0.829144	1.77663	down	0.190805	6.71504	5.8859	105.058	59.1332	hsa-miR-345-5p	hsa-miR-345-5p	hsa-miR-345-5p	GAGCCCTGGACTAG	chr14	100774221	100774234	-
339	MIMAT0000773	hsa-miR-346	-0.41855	1.33658	down	0.332461	0.685149	0.266599	1.60787	1.20297	hsa-miR-346	hsa-miR-346	hsa-miR-346	AGAGGCAGGCATGCGGG	chr10	88024492	88024477	+
340	MIMAT0004682	hsa-miR-361-3p	0.654597	1.57418	up	0.299341	3.29289	3.94749	9.80075	15.4281	hsa-miR-361-3p	hsa-miR-361-3p	hsa-miR-361-3p	AAATCAGAATCACACCTGGG	chrX	85158707	85158689	+
341	MIMAT0000703	hsa-miR-361-5p	0.230888	1.17356	up	0.537022	5.53641	5.7673	46.4116	54.4666	hsa-miR-361-5p	hsa-miR-361-5p	hsa-miR-361-5p	GTACCCCTGGAGATTC	chrX	85045323	85045308	+
342	MIMAT0004683	hsa-miR-362-3p	0.594173	1.50961	up	0.107694	0.830933	1.42511	1.77884	2.68534	hsa-miR-362-3p	hsa-miR-362-3p	hsa-miR-362-3p	TGAATCCTTGAATAGGTGTG	chrX	49773616	49773634	-
343	MIMAT0000705	hsa-miR-362-5p	1.02197	2.0307	up	0.003215	2.64598	3.66795	6.25921	12.7106	hsa-miR-362-5p	hsa-miR-362-5p	hsa-miR-362-5p	ACTCACACCTAGGTTCC	chrX	49660323	49660339	-
344	MIMAT0000707	hsa-miR-363-3p	0.494958	1.40928	up	0.483802	3.93722	4.43218	15.3186	21.5883	hsa-miR-363-3p	hsa-miR-363-3p	hsa-miR-363-3p	TACAGATGGATACCGTGCA	chrX	133303478	133303460	+
345	MIMAT0003385	hsa-miR-363-5p	-0.0473134	1.03334	down	0.231531	0.167887	0.120574	1.12341	1.08717	hsa-miR-363-5p	hsa-miR-363-5p	hsa-miR-363-5p	AAATTGCATCGTGATCCAC	chrX	133303435	133303417	+
346	MIMAT0000710	hsa-miR-365a-3p	0.0423176	1.02977	up	0.83272	7.41488	7.4572	170.648	175.728	hsa-miR-365a-3p	hsa-miR-365a-3p	hsa-miR-365a-3p	ATAAGGATTTTTAGGGGCATTA	chr16	14403197	14403218	-
347	MIMAT0022833	hsa-miR-365b-5p	-0.0387619	1.02723	down	0.885988	3.81704	3.77828	14.0943	13.7207	hsa-miR-365b-5p	hsa-miR-365b-5p	hsa-miR-365b-5p	ACAGCTGCCCCTGA	chr17	29902466	29902479	-
348	MIMAT0000719	hsa-miR-367-3p	-0.0588604	1.04164	down	0.712513	0.956833	0.897973	1.94104	1.86345	hsa-miR-367-3p	hsa-miR-367-3p	hsa-miR-367-3p	TCACCATTGCTAAAGTGCAAT	chr4	113569094	113569074	+
349	MIMAT0004686	hsa-miR-367-5p	0.0435252	1.03063	up	0.534624	0.212479	0.256005	1.15868	1.19417	hsa-miR-367-5p	hsa-miR-367-5p	hsa-miR-367-5p	AGAGTTGCATATTAGCAACAGT	chr4	113569056	113569035	+
350	MIMAT0000721	hsa-miR-369-3p	-0.0586832	1.04151	down	0.356088	0.481079	0.422395	1.39579	1.34015	hsa-miR-369-3p	hsa-miR-369-3p	hsa-miR-369-3p	AAAGATCAACCATGTATTATT	chr14	101531979	101531998	-
351	MIMAT0001621	hsa-miR-369-5p	0.17755	1.13096	up	0.520907	0.624193	0.801742	1.54135	1.7432	hsa-miR-369-5p	hsa-miR-369-5p	hsa-miR-369-5p	GCGAATATAACACGGTCGAT	chr14	101531946	101531964	-
352	MIMAT0000722	hsa-miR-370	-0.629401	1.54692	down	0.249422	6.06798	5.43858	67.088	43.3687	hsa-miR-370	hsa-miR-370	hsa-miR-370	ACCAGGTTCCACCC	chr14	101377532	101377544	-
353	MIMAT0000723	hsa-miR-371a-3p	-0.0404924	1.02846	down	0.740792	0.827445	0.786952	1.77454	1.72543	hsa-miR-371a-3p	hsa-miR-371a-3p	hsa-miR-371a-3p	ACACTCAAAAGATGGCGGC	chr19	54290974	54290992	-
354	MIMAT0004687	hsa-miR-371a-5p	-0.307972	1.23797	down	0.361587	7.05656	6.74859	133.118	107.529	hsa-miR-371a-5p	hsa-miR-371a-5p	hsa-miR-371a-5p	AGTGCCCCCACAG	chr19	54290941	54290953	-
355	MIMAT0000724	hsa-miR-372	-0.060067	1.04251	down	0.4075	0.212141	0.152074	1.15841	1.11117	hsa-miR-372	hsa-miR-372	hsa-miR-372	ACGCTCAAATGTCGCAGC	chr19	54291191	54291207	-
356	MIMAT0000726	hsa-miR-373-3p	-0.159838	1.11716	down	0.865335	1.48877	1.32894	2.8065	2.51217	hsa-miR-373-3p	hsa-miR-373-3p	hsa-miR-373-3p	ACACCCCAAAATCGAAGC	chr19	54292007	54292024	-
357	MIMAT0000725	hsa-miR-373-5p	-0.137946	1.10034	down	0.398598	2.87007	2.73213	7.31102	6.64435	hsa-miR-373-5p	hsa-miR-373-5p	hsa-miR-373-5p	GGAAAGCGCCCCC	chr19	54291973	54291985	-
358	MIMAT0004688	hsa-miR-374a-3p	0.160347	1.11756	up	0.225624	0.314218	0.474565	1.24334	1.3895	hsa-miR-374a-3p	hsa-miR-374a-3p	hsa-miR-374a-3p	AATTACAATACAATCTGATAAG	chrX	73507183	73507162	+
359	MIMAT0000727	hsa-miR-374a-5p	0.683834	1.6064	up	0.4561	4.57655	5.26039	23.8605	38.3296	hsa-miR-374a-5p	hsa-miR-374a-5p	hsa-miR-374a-5p	CACTTATCAGGTTGTATTATAA	chrX	73423878	73423857	+
360	MIMAT0004956	hsa-miR-374b-3p	0.0605068	1.04283	up	0.553698	0.55362	0.614127	1.46776	1.53063	hsa-miR-374b-3p	hsa-miR-374b-3p	hsa-miR-374b-3p	AATGATAATACAACCTGCTAAG	chrX	73438443	73438422	+
361	MIMAT0004955	hsa-miR-374b-5p	0.357711	1.28139	up	0.725445	4.62929	4.987	24.7488	31.7129	hsa-miR-374b-5p	hsa-miR-374b-5p	hsa-miR-374b-5p	CACTTAGCAGGTTGTATTA	chrX	73438413	73438395	+
362	MIMAT0018443	hsa-miR-374c-5p	0.17522	1.12914	up	0.508702	0.333702	0.508922	1.26024	1.42299	hsa-miR-374c-5p	hsa-miR-374c-5p	hsa-miR-374c-5p	AGCACTTAGCAGGTTGT	chrX	73438401	73438417	-
363	MIMAT0000728	hsa-miR-375	-1.68271	3.2103	down	0.185212	7.67653	5.99382	204.581	63.7266	hsa-miR-375	hsa-miR-375	hsa-miR-375	TCACGCGAGCCGAAC	chr2	219866427	219866414	+
364	MIMAT0000729	hsa-miR-376a-3p	0.392202	1.31239	up	0.835471	3.44648	3.83869	10.9017	14.3074	hsa-miR-376a-3p	hsa-miR-376a-3p	hsa-miR-376a-3p	ACGTGGATTTTCCTCTATG	chr14	101506457	101506475	-
365	MIMAT0003386	hsa-miR-376a-5p	0.046142	1.0325	up	0.807916	0.630406	0.676548	1.548	1.59831	hsa-miR-376a-5p	hsa-miR-376a-5p	hsa-miR-376a-5p	TACTCATAGAAGGAGAATCTAC	chr14	101507125	101507146	-
366	MIMAT0002172	hsa-miR-376b	0.170455	1.12541	up	0.240606	0.271977	0.442432	1.20746	1.35889	hsa-miR-376b	hsa-miR-376b	hsa-miR-376b	AACATGGATTTTCCTCTATG	chr14	101506837	101506855	-
367	MIMAT0000720	hsa-miR-376c	0.357466	1.28117	up	0.892946	3.8482	4.20566	14.402	18.4515	hsa-miR-376c	hsa-miR-376c	hsa-miR-376c	ACGTGGAATTTCCTCTATG	chr14	101506072	101506089	-
368	MIMAT0000730	hsa-miR-377-3p	0.847212	1.79902	up	0.374942	1.77968	2.6269	3.43351	6.17696	hsa-miR-377-3p	hsa-miR-377-3p	hsa-miR-377-3p	ACAAAAGTTGCCTTTGTGTG	chr14	101528433	101528452	-
369	MIMAT0004689	hsa-miR-377-5p	0.0630499	1.04467	up	0.477667	0.388079	0.451129	1.30865	1.36711	hsa-miR-377-5p	hsa-miR-377-5p	hsa-miR-377-5p	GAATTCACCAAGGGCAACC	chr14	101528396	101528414	-
370	MIMAT0000732	hsa-miR-378	-0.141909	1.10336	down	0.683847	5.8481	5.70619	57.6039	52.2075	hsa-miR-378	hsa-miR-378	hsa-miR-378	CCTTCTGACTCCA	chr5	149112438	149112450	-
371	MIMAT0000731	hsa-miR-378a-5p	0.0883653	1.06316	up	0.942898	2.7721	2.86046	6.831	7.26248	hsa-miR-378a-5p	hsa-miR-378a-5p	hsa-miR-378a-5p	ACACAGGACCTGGAGTCA	chr5	149092589	149092606	-
372	MIMAT0014999	hsa-miR-378b	-0.268817	1.20482	down	0.278366	4.81553	4.54672	28.1592	23.3721	hsa-miR-378b	hsa-miR-378b	hsa-miR-378b	TTCTGCCTCCAAGTCC	chr3	10371950	10371964	-
373	MIMAT0016847	hsa-miR-378c	-0.0155825	1.01086	down	0.783759	2.67782	2.66224	6.3989	6.33015	hsa-miR-378c	hsa-miR-378c	hsa-miR-378c	CCACTCTTCTGACTCC	chr10	132760885	132760871	+
374	MIMAT0004690	hsa-miR-379-3p	-0.019524	1.01362	down	0.652161	0.104595	0.0850715	1.07519	1.06074	hsa-miR-379-3p	hsa-miR-379-3p	hsa-miR-379-3p	AGTTAGTGGACCATGTTA	chr14	101488450	101488467	-
375	MIMAT0000733	hsa-miR-379-5p	0.505221	1.41934	up	0.566479	1.4335	1.93872	2.701	3.83365	hsa-miR-379-5p	hsa-miR-379-5p	hsa-miR-379-5p	CCTACGTTCCATAGTC	chr14	101488413	101488428	-
376	MIMAT0000735	hsa-miR-380-3p	-0.119818	1.0866	down	0.37311	0.551735	0.431918	1.46585	1.34903	hsa-miR-380-3p	hsa-miR-380-3p	hsa-miR-380-3p	AAGATGTGGACCATATTACATA	chr14	101491393	101491414	-
377	MIMAT0000734	hsa-miR-380-5p	0.0284178	1.01989	up	0.458261	0.0380716	0.0664894	1.02674	1.04717	hsa-miR-380-5p	hsa-miR-380-5p	hsa-miR-380-5p	GCGCATGTTCTATGGTC	chr14	101491363	101491379	-
378	MIMAT0000736	hsa-miR-381	0.208551	1.15553	up	0.973623	3.00471	3.21326	8.02614	9.27442	hsa-miR-381	hsa-miR-381	hsa-miR-381	ACAGAGAGCTTGCCCT	chr14	101512312	101512326	-
379	MIMAT0000737	hsa-miR-382-5p	0.335011	1.26139	up	0.320573	1.83492	2.16993	3.56751	4.50001	hsa-miR-382-5p	hsa-miR-382-5p	hsa-miR-382-5p	CGAATCCACCACGAAC	chr14	101520659	101520674	-
380	MIMAT0000738	hsa-miR-383	-0.194651	1.14445	down	0.31669	0.909865	0.715214	1.87887	1.64173	hsa-miR-383	hsa-miR-383	hsa-miR-383	AGCCACAATCACCTTCT	chr8	14710974	14710959	+
381	MIMAT0001075	hsa-miR-384	-0.00294061	1.00204	down	0.990619	0.282173	0.279232	1.21602	1.21355	hsa-miR-384	hsa-miR-384	hsa-miR-384	TATGAACAATTTCTAGGAAT	chrX	76139773	76139755	+
382	MIMAT0001639	hsa-miR-409-3p	0.687658	1.61067	up	0.255129	2.60899	3.29665	6.10078	9.82633	hsa-miR-409-3p	hsa-miR-409-3p	hsa-miR-409-3p	AGGGGTTCACCGAGCA	chr14	100601442	100601457	-
383	MIMAT0001638	hsa-miR-409-5p	0.130457	1.09464	up	0.539957	0.225639	0.356096	1.1693	1.27996	hsa-miR-409-5p	hsa-miR-409-5p	hsa-miR-409-5p	ATGCAAAGTTGCTCGGGTA	chr14	101531656	101531673	-
384	MIMAT0002171	hsa-miR-410	0.760227	1.69376	up	0.300462	0.808823	1.56905	1.75178	2.96709	hsa-miR-410	hsa-miR-410	hsa-miR-410	ACAGGCCATCTGTGTTATA	chr14	101532301	101532318	-
385	MIMAT0004813	hsa-miR-411-3p	0.0340196	1.02386	up	0.516718	0.0664619	0.100481	1.04715	1.07213	hsa-miR-411-3p	hsa-miR-411-3p	hsa-miR-411-3p	GGTTAGTGGACCGTGT	chr14	101489718	101489733	-
386	MIMAT0003329	hsa-miR-411-5p	-0.0219874	1.01536	down	0.916967	0.63615	0.614163	1.55418	1.53067	hsa-miR-411-5p	hsa-miR-411-5p	hsa-miR-411-5p	CGTACGCTATACGGTCTA	chr14	101489680	101489697	-
387	MIMAT0002170	hsa-miR-412	0.042151	1.02965	up	0.389718	0.101621	0.143772	1.07298	1.10479	hsa-miR-412	hsa-miR-412	hsa-miR-412	ACGGCTAGTGGACCAG	chr14	101531845	101531859	-
388	MIMAT0003339	hsa-miR-421	0.171943	1.12657	up	0.442825	0.920399	1.09234	1.89264	2.1322	hsa-miR-421	hsa-miR-421	hsa-miR-421	GCGCCCAATTAATGTCTG	chrX	73438281	73438265	+
389	MIMAT0001339	hsa-miR-422a	-0.242472	1.18302	down	0.585587	5.209	4.96653	36.9884	31.2661	hsa-miR-422a	hsa-miR-422a	hsa-miR-422a	GCCTTCTGACCCTA	chr15	64163159	64163147	+
390	MIMAT0001340	hsa-miR-423-3p	-0.0510534	1.03602	down	0.759606	2.90028	2.84923	7.46573	7.20615	hsa-miR-423-3p	hsa-miR-423-3p	hsa-miR-423-3p	ACTGAGGGGCCTCA	chr17	28444159	28444171	-
391	MIMAT0004748	hsa-miR-423-5p	-0.191499	1.14195	down	0.314085	6.14789	5.95639	70.9089	62.0946	hsa-miR-423-5p	hsa-miR-423-5p	hsa-miR-423-5p	AAAGTCTCGCTCTCTG	chr17	28444121	28444135	-
392	MIMAT0004749	hsa-miR-424-3p	-0.176209	1.12991	down	0.33171	3.38407	3.20786	10.4401	9.23977	hsa-miR-424-3p	hsa-miR-424-3p	hsa-miR-424-3p	ATAGCAGCGCCTCA	chrX	133680711	133680698	+
393	MIMAT0001341	hsa-miR-424-5p	0.661492	1.58172	up	0.57131	4.10712	4.76861	17.2332	27.2581	hsa-miR-424-5p	hsa-miR-424-5p	hsa-miR-424-5p	TTCAAAACATGAATTGCTGCTG	chrX	133680675	133680654	+
394	MIMAT0001343	hsa-miR-425-3p	-0.571223	1.48578	down	0.0289348	3.68488	3.11365	12.8605	8.65571	hsa-miR-425-3p	hsa-miR-425-3p	hsa-miR-425-3p	GGGCGGACACGAC	chr3	49057656	49057644	+
395	MIMAT0003393	hsa-miR-425-5p	0.713108	1.63933	up	0.22439	4.43437	5.14748	21.6212	35.4443	hsa-miR-425-5p	hsa-miR-425-5p	hsa-miR-425-5p	TCAACGGGAGTGATCGTG	chr3	49057616	49057599	+
396	MIMAT0001536	hsa-miR-429	0.419432	1.3374	up	0.650436	5.36491	5.78435	41.2098	55.114	hsa-miR-429	hsa-miR-429	hsa-miR-429	ACGGTTTTACCAGACAGTA	chr1	1104439	1104456	-
397	MIMAT0004757	hsa-miR-431-3p	0.332784	1.25944	up	0.0330576	0.294638	0.627422	1.22658	1.5448	hsa-miR-431-3p	hsa-miR-431-3p	hsa-miR-431-3p	AGAAGCCCTGCAAGACG	chr14	101347411	101347427	-
398	MIMAT0001625	hsa-miR-431-5p	0.519145	1.43311	up	0.446668	3.96023	4.47937	15.5649	22.3062	hsa-miR-431-5p	hsa-miR-431-5p	hsa-miR-431-5p	TGCATGACGGCCTGC	chr14	101347369	101347383	-
399	MIMAT0002815	hsa-miR-432-3p	-0.00617394	1.00429	down	0.978331	0.234393	0.228219	1.17641	1.17139	hsa-miR-432-3p	hsa-miR-432-3p	hsa-miR-432-3p	AGACATGGAGGAGCCAT	chr14	101350885	101350901	-
400	MIMAT0002814	hsa-miR-432-5p	-0.024001	1.01678	down	0.898005	3.48172	3.45772	11.1713	10.9869	hsa-miR-432-5p	hsa-miR-432-5p	hsa-miR-432-5p	CCACCCAATGACCTACTC	chr14	101350838	101350855	-
401	MIMAT0001627	hsa-miR-433	0.190513	1.14117	up	0.272471	0.409664	0.600177	1.32838	1.5159	hsa-miR-433	hsa-miR-433	hsa-miR-433	ACACCGAGGAGCCC	chr14	101348295	101348307	-
402	MIMAT0001532	hsa-miR-448	0.0394073	1.02769	up	0.697494	0.182242	0.221649	1.13465	1.16607	hsa-miR-448	hsa-miR-448	hsa-miR-448	ATGGGACATCCTACATATGCA	chrX	114058089	114058108	-
403	MIMAT0001541	hsa-miR-449a	0.369901	1.29226	up	0.0623214	0.38322	0.753121	1.30425	1.68544	hsa-miR-449a	hsa-miR-449a	hsa-miR-449a	ACCAGCTAACAATACACTGC	chr5	54466396	54466377	+
404	MIMAT0009203	hsa-miR-449b-3p	0.0290228	1.02032	up	0.671286	0.244286	0.273309	1.18451	1.20858	hsa-miR-449b-3p	hsa-miR-449b-3p	hsa-miR-449b-3p	AGTGGCAGGGTAGTTG	chr5	54466549	54466534	+
405	MIMAT0003327	hsa-miR-449b-5p	-0.125652	1.091	down	0.369451	0.613995	0.488343	1.53049	1.40283	hsa-miR-449b-5p	hsa-miR-449b-5p	hsa-miR-449b-5p	GCCAGCTAACAATACACTG	chr5	54466510	54466492	+
406	MIMAT0013771	hsa-miR-449c-3p	0.111679	1.08048	up	0.211983	0.183201	0.29488	1.1354	1.22678	hsa-miR-449c-3p	hsa-miR-449c-3p	hsa-miR-449c-3p	ACAGAGAGGAGTGCAAC	chr5	54468168	54468152	+
407	MIMAT0010251	hsa-miR-449c-5p	-0.0167309	1.01166	down	0.861028	0.227715	0.210984	1.17098	1.15748	hsa-miR-449c-5p	hsa-miR-449c-5p	hsa-miR-449c-5p	ACAGCCGCTAGCAATA	chr5	54468130	54468115	+
408	MIMAT0001545	hsa-miR-450a-5p	-0.0335991	1.02356	down	0.973618	0.955447	0.921848	1.93918	1.89454	hsa-miR-450a-5p	hsa-miR-450a-5p	hsa-miR-450a-5p	ATATTAGGAACACATCGCAA	chrX	133674409	133674390	+
409	MIMAT0004910	hsa-miR-450b-3p	0.081289	1.05796	up	0.2267	0.301418	0.382707	1.23236	1.30379	hsa-miR-450b-3p	hsa-miR-450b-3p	hsa-miR-450b-3p	TATGGATGCAAAATGATCCCAA	chrX	133674283	133674263	+
410	MIMAT0004909	hsa-miR-450b-5p	0.00127937	1.00089	up	0.946499	0.357239	0.358518	1.28097	1.28211	hsa-miR-450b-5p	hsa-miR-450b-5p	hsa-miR-450b-5p	TATTCAGGAACATATTGCAAAA	chrX	133674246	133674226	+
411	MIMAT0001631	hsa-miR-451a	-0.417437	1.33555	down	0.345622	10.0052	9.58779	1027.72	769.507	hsa-miR-451a	hsa-miR-451a	hsa-miR-451a	AACTCAGTAATGGTAACGGTTT	chr17	27188424	27188403	+
412	MIMAT0001636	hsa-miR-452-3p	0.00923824	1.00642	up	0.783024	0.0587173	0.0679556	1.04154	1.04823	hsa-miR-452-3p	hsa-miR-452-3p	hsa-miR-452-3p	CACTTACTTCTTTGCAGA	chrX	151128178	151128161	+
413	MIMAT0001635	hsa-miR-452-5p	0.332186	1.25892	up	0.31843	2.31382	2.64601	4.97199	6.25933	hsa-miR-452-5p	hsa-miR-452-5p	hsa-miR-452-5p	TCAGTTTCCTCTGCAAA	chrX	151128134	151128118	+
414	MIMAT0003885	hsa-miR-454-3p	0.317339	1.24603	up	0.571763	2.40565	2.72299	5.29874	6.60239	hsa-miR-454-3p	hsa-miR-454-3p	hsa-miR-454-3p	ACCCTATAAGCAATATTGCAC	chr17	57215204	57215184	+
415	MIMAT0003884	hsa-miR-454-5p	-0.239989	1.18098	down	0.21835	0.738788	0.498799	1.66877	1.41304	hsa-miR-454-5p	hsa-miR-454-5p	hsa-miR-454-5p	GCAGAGACAATATTGATAGGGT	chr17	57215163	57215142	+
416	MIMAT0004784	hsa-miR-455-3p	1.15987	2.23437	up	0.13539	2.47528	3.63515	5.56077	12.4248	hsa-miR-455-3p	hsa-miR-455-3p	hsa-miR-455-3p	GTGTATATGCCCATGGA	chr9	116971772	116971787	-
417	MIMAT0003150	hsa-miR-455-5p	0.526324	1.44025	up	0.463068	1.21016	1.73649	2.31364	3.33223	hsa-miR-455-5p	hsa-miR-455-5p	hsa-miR-455-5p	CGATGTAGTCCAAAGGCA	chr9	116011554	116011571	-
418	MIMAT0015002	hsa-miR-466	-0.0152375	1.01062	down	0.835166	0.109409	0.0941714	1.07879	1.06745	hsa-miR-466	hsa-miR-466	hsa-miR-466	ATGTGTGTTGCGTGTATG	chr3	31203269	31203253	+
419	MIMAT0002173	hsa-miR-483-3p	-0.833914	1.78252	down	0.219679	3.09097	2.25706	8.52071	4.78016	hsa-miR-483-3p	hsa-miR-483-3p	hsa-miR-483-3p	AAGACGGGAGGAGAGGAG	chr11	2155431	2155415	+
420	MIMAT0004761	hsa-miR-483-5p	0.138259	1.10058	up	0.815065	8.03541	8.17367	262.361	288.748	hsa-miR-483-5p	hsa-miR-483-5p	hsa-miR-483-5p	CTCCCTTCTTTCCTC	chr11	2155392	2155379	+
421	MIMAT0002174	hsa-miR-484	-0.145143	1.10584	down	0.692312	3.85611	3.71096	14.4812	13.0952	hsa-miR-484	hsa-miR-484	hsa-miR-484	ATCGGGAGGGGACTGA	chr16	15737165	15737179	-
422	MIMAT0002176	hsa-miR-485-3p	-0.618669	1.53546	down	0.535261	1.51482	0.896155	2.85764	1.8611	hsa-miR-485-3p	hsa-miR-485-3p	hsa-miR-485-3p	AGAGAGGAGAGCCGTGT	chr14	101521807	101521822	-
423	MIMAT0002175	hsa-miR-485-5p	-0.0763473	1.05435	down	0.714823	0.473116	0.396768	1.3881	1.31656	hsa-miR-485-5p	hsa-miR-485-5p	hsa-miR-485-5p	GAATTCATCACGGCCAGC	chr14	101521769	101521785	-
424	MIMAT0004762	hsa-miR-486-3p	0.0256482	1.01794	up	0.913554	0.225547	0.251195	1.16922	1.19019	hsa-miR-486-3p	hsa-miR-486-3p	hsa-miR-486-3p	ATCCTGTACTGAGCTGC	chr8	41518024	41518009	+
425	MIMAT0002177	hsa-miR-486-5p	-0.433212	1.35024	down	0.129969	5.26085	4.82764	38.3418	28.3964	hsa-miR-486-5p	hsa-miR-486-5p	hsa-miR-486-5p	CTCGGGGCAGCTCA	chr8	41637127	41637140	-
426	MIMAT0002178	hsa-miR-487a	-0.0627574	1.04446	down	0.66511	0.242894	0.180137	1.18336	1.13299	hsa-miR-487a	hsa-miR-487a	hsa-miR-487a	AACTGGATGTCCCTGT	chr14	101518838	101518852	-
427	MIMAT0003180	hsa-miR-487b	0.463024	1.37843	up	0.654791	2.28717	2.75019	4.88097	6.72807	hsa-miR-487b	hsa-miR-487b	hsa-miR-487b	AAGTGGATGACCCTGTAC	chr14	101512847	101512863	-
428	MIMAT0004763	hsa-miR-488-3p	0.127907	1.09271	up	0.323507	0.314944	0.442851	1.24396	1.35929	hsa-miR-488-3p	hsa-miR-488-3p	hsa-miR-488-3p	GACCAAGAAATAGCCTTTCA	chr1	176998570	176998551	+
429	MIMAT0002804	hsa-miR-488-5p	-0.0337992	1.0237	down	0.466421	0.141635	0.107836	1.10315	1.07761	hsa-miR-488-5p	hsa-miR-488-5p	hsa-miR-488-5p	TTGAGAGTGCCATTATCTGG	chr1	175265155	175265136	+
430	MIMAT0002805	hsa-miR-489	0.613529	1.53	up	0.445607	2.1193	2.73282	4.34482	6.64756	hsa-miR-489	hsa-miR-489	hsa-miR-489	GCTGCCGTATATGTGATG	chr7	92951256	92951239	+
431	MIMAT0002806	hsa-miR-490-3p	-0.406766	1.32571	down	0.513183	4.61347	4.2067	24.4789	18.4647	hsa-miR-490-3p	hsa-miR-490-3p	hsa-miR-490-3p	CAGCATGGAGTCCTCCA	chr7	136238534	136238550	-
432	MIMAT0004764	hsa-miR-490-5p	-0.121844	1.08813	down	0.587153	4.82024	4.69839	28.2511	25.9631	hsa-miR-490-5p	hsa-miR-490-5p	hsa-miR-490-5p	ACCCACCTGGAGATC	chr7	136587958	136587971	-
433	MIMAT0004765	hsa-miR-491-3p	0.10329	1.07422	up	0.117756	0.197637	0.300927	1.14682	1.23194	hsa-miR-491-3p	hsa-miR-491-3p	hsa-miR-491-3p	GTAGAAGGGAATCTTGCATA	chr9	20716156	20716174	-
434	MIMAT0002807	hsa-miR-491-5p	-0.238865	1.18006	down	0.137157	0.539635	0.300769	1.4536	1.2318	hsa-miR-491-5p	hsa-miR-491-5p	hsa-miR-491-5p	CCTCATGGAAGGGTTC	chr9	20716126	20716140	-
435	MIMAT0002812	hsa-miR-492	-0.160975	1.11804	down	0.827378	2.75581	2.59483	6.75431	6.04119	hsa-miR-492	hsa-miR-492	hsa-miR-492	AAGAATCTTGTCCCGCAGG	chr12	95228208	95228225	-
436	MIMAT0003161	hsa-miR-493-3p	0.260347	1.19777	up	0.385271	1.42538	1.68573	2.68586	3.21703	hsa-miR-493-3p	hsa-miR-493-3p	hsa-miR-493-3p	CCTGGCACACAGTAG	chr14	101335460	101335474	-
437	MIMAT0002813	hsa-miR-493-5p	-0.0831712	1.05934	down	0.948866	1.06523	0.982062	2.09251	1.97529	hsa-miR-493-5p	hsa-miR-493-5p	hsa-miR-493-5p	AATGAAAGCCTACCATGTAC	chr14	101335414	101335433	-
438	MIMAT0002816	hsa-miR-494	0.00997983	1.00694	up	0.894752	13.0094	13.0194	8245.52	8302.75	hsa-miR-494	hsa-miR-494	hsa-miR-494	GAGGTTTCCCGTGTA	chr14	101496026	101496039	-
439	MIMAT0002817	hsa-miR-495	0.445303	1.3616	up	0.506722	1.34691	1.79221	2.54367	3.46346	hsa-miR-495	hsa-miR-495	hsa-miR-495	AAGAAGTGCACCATGTTTGT	chr14	101500144	101500162	-
440	MIMAT0002818	hsa-miR-496	-0.00683805	1.00475	down	0.873004	0.0907117	0.0838736	1.0649	1.05986	hsa-miR-496	hsa-miR-496	hsa-miR-496	GAGATTGGCCATGTAAT	chr14	100596723	100596739	-
441	MIMAT0004768	hsa-miR-497-3p	-0.0568266	1.04018	down	0.362478	0.202239	0.145412	1.15048	1.10605	hsa-miR-497-3p	hsa-miR-497-3p	hsa-miR-497-3p	TCTAACACCACAGTGTGG	chr17	6921314	6921297	+
442	MIMAT0002820	hsa-miR-497-5p	0.304455	1.23495	up	0.734232	7.2525	7.55696	152.483	188.309	hsa-miR-497-5p	hsa-miR-497-5p	hsa-miR-497-5p	ACAAACCACAGTGTGCTG	chr17	6921273	6921256	+
443	MIMAT0002824	hsa-miR-498	-0.0796472	1.05676	down	0.646322	4.64152	4.56187	24.9596	23.619	hsa-miR-498	hsa-miR-498	hsa-miR-498	GAAAAACGCCCCCTGGC	chr19	54177491	54177506	-
444	MIMAT0004772	hsa-miR-499a-3p	-0.0696974	1.0495	down	0.528112	0.19116	0.121462	1.14168	1.08784	hsa-miR-499a-3p	hsa-miR-499a-3p	hsa-miR-499a-3p	AGCACAGACTTGCTGTGA	chr20	33578252	33578269	-
445	MIMAT0002870	hsa-miR-499a-5p	0.155189	1.11357	up	0.413733	0.568821	0.724009	1.48331	1.65177	hsa-miR-499a-5p	hsa-miR-499a-5p	hsa-miR-499a-5p	AAACATCACTGCAAGTCTTAA	chr20	33578211	33578231	-
446	MIMAT0002871	hsa-miR-500a-3p	0.29674	1.22837	up	0.160122	3.052	3.34874	8.29361	10.1876	hsa-miR-500a-3p	hsa-miR-500a-3p	hsa-miR-500a-3p	CAGAATCCTTGCCCAGGT	chrX	49659834	49659851	-
447	MIMAT0004773	hsa-miR-500a-5p	-0.520299	1.43425	down	0.132121	5.05623	4.53593	33.2719	23.198	hsa-miR-500a-5p	hsa-miR-500a-5p	hsa-miR-500a-5p	TCTCACCCAGGTAG	chrX	49773060	49773073	-
448	MIMAT0016925	hsa-miR-500b	-0.0132965	1.00926	down	0.935928	0.595677	0.58238	1.51118	1.49732	hsa-miR-500b	hsa-miR-500b	hsa-miR-500b	ACCCAGGTAGCAAGGA	chrX	49775293	49775307	-
449	MIMAT0004774	hsa-miR-501-3p	0.514563	1.42856	up	0.158717	2.27269	2.78726	4.83224	6.90315	hsa-miR-501-3p	hsa-miR-501-3p	hsa-miR-501-3p	AGAATCCTTGCCCGGG	chrX	49774387	49774401	-
450	MIMAT0002872	hsa-miR-501-5p	-0.482596	1.39726	down	0.203563	4.49284	4.01024	22.5154	16.114	hsa-miR-501-5p	hsa-miR-501-5p	hsa-miR-501-5p	TCTCACCCAGGGACAAAG	chrX	49661087	49661104	-
451	MIMAT0004775	hsa-miR-502-3p	0.735788	1.66531	up	0.0383568	1.84557	2.58136	3.59395	5.98503	hsa-miR-502-3p	hsa-miR-502-3p	hsa-miR-502-3p	TGAATCCTTGCCCAGG	chrX	49779264	49779278	-
452	MIMAT0002873	hsa-miR-502-5p	0.431249	1.3484	up	0.136518	1.25101	1.68226	2.38008	3.20931	hsa-miR-502-5p	hsa-miR-502-5p	hsa-miR-502-5p	TAGCACCCAGATAGCAAGG	chrX	49665963	49665981	-
453	MIMAT0002874	hsa-miR-503	0.224895	1.16869	up	0.685465	1.1477	1.37259	2.2156	2.58935	hsa-miR-503	hsa-miR-503	hsa-miR-503	CTGCAGAACTGTTCCCGC	chrX	133680385	133680369	+
454	MIMAT0002875	hsa-miR-504	0.121202	1.08764	up	0.12287	0.098226	0.219428	1.07046	1.16427	hsa-miR-504	hsa-miR-504	hsa-miR-504	GATAGAGTGCAGACCAG	chrX	137749905	137749890	+
455	MIMAT0002876	hsa-miR-505-3p	0.196535	1.14594	up	0.582818	2.26646	2.46299	4.81141	5.5136	hsa-miR-505-3p	hsa-miR-505-3p	hsa-miR-505-3p	AGGAAACCAGCAAGTGTTG	chrX	139006378	139006360	+
456	MIMAT0004776	hsa-miR-505-5p	0.376583	1.29826	up	0.302301	1.22606	1.60265	2.33928	3.037	hsa-miR-505-5p	hsa-miR-505-5p	hsa-miR-505-5p	ACATCAATACTTCCTGGCTC	chrX	139006342	139006323	+
457	MIMAT0002878	hsa-miR-506-3p	-0.0513292	1.03622	down	0.360165	0.189527	0.138198	1.14039	1.10053	hsa-miR-506-3p	hsa-miR-506-3p	hsa-miR-506-3p	TCTACTCAGAAGGGTGC	chrX	146312328	146312312	+
458	MIMAT0002879	hsa-miR-507	-0.265773	1.20228	down	0.380604	0.52049	0.254717	1.43444	1.1931	hsa-miR-507	hsa-miR-507	hsa-miR-507	TTCACTCCAAAAGGTGCAA	chrX	146312577	146312560	+
459	MIMAT0002880	hsa-miR-508-3p	-0.226756	1.1702	down	0.179657	0.635967	0.409211	1.55398	1.32796	hsa-miR-508-3p	hsa-miR-508-3p	hsa-miR-508-3p	TCTACTCCAAAAGGCTAC	chrX	146126205	146126188	+
460	MIMAT0004778	hsa-miR-508-5p	-0.0327719	1.02298	down	0.944372	0.952096	0.919324	1.93468	1.89123	hsa-miR-508-5p	hsa-miR-508-5p	hsa-miR-508-5p	CATGAGTGACGCCCTC	chrX	146318478	146318464	+
461	MIMAT0004975	hsa-miR-509-3-5p	-0.176826	1.13039	down	0.461643	1.5404	1.36357	2.90875	2.57322	hsa-miR-509-3-5p	hsa-miR-509-3-5p	hsa-miR-509-3-5p	CATGATTGCCACGTCTG	chrX	146341200	146341185	+
462	MIMAT0002881	hsa-miR-509-3p	-0.0234495	1.01639	down	0.698429	0.278307	0.254858	1.21277	1.19322	hsa-miR-509-3p	hsa-miR-509-3p	hsa-miR-509-3p	CTACCCACAGACGTAC	chrX	146340353	146340338	+
463	MIMAT0004779	hsa-miR-509-5p	-0.194361	1.14422	down	0.882442	3.60018	3.40582	12.1272	10.5987	hsa-miR-509-5p	hsa-miR-509-5p	hsa-miR-509-5p	TGATTGCCACTGTCTGC	chrX	146340317	146340301	+
464	MIMAT0002882	hsa-miR-510	0.149667	1.10931	up	0.440438	0.711039	0.860706	1.63698	1.81593	hsa-miR-510	hsa-miR-510	hsa-miR-510	GTGATTGCCACTCTCC	chrX	146353883	146353869	+
465	MIMAT0002808	hsa-miR-511	-0.0296994	1.0208	down	0.730468	0.137876	0.108177	1.10028	1.07787	hsa-miR-511	hsa-miR-511	hsa-miR-511	TGACTGCAGAGCAAAAGA	chr10	17887125	17887142	-
466	MIMAT0002823	hsa-miR-512-3p	-0.467312	1.38253	down	0.197547	4.63454	4.16723	24.8391	17.9664	hsa-miR-512-3p	hsa-miR-512-3p	hsa-miR-512-3p	GACCTCAGCTATGACAGCA	chr19	54169986	54170004	-
467	MIMAT0002822	hsa-miR-512-5p	-0.0474783	1.03346	down	0.389714	0.265752	0.218274	1.20226	1.16334	hsa-miR-512-5p	hsa-miR-512-5p	hsa-miR-512-5p	GAAAGTGCCCTCAAGGCT	chr19	54169951	54169968	-
468	MIMAT0004777	hsa-miR-513a-3p	0.0930624	1.06663	up	0.805919	0.881917	0.974979	1.84282	1.96561	hsa-miR-513a-3p	hsa-miR-513a-3p	hsa-miR-513a-3p	CCTTCTCAGAAAGGTGAA	chrX	146295074	146295057	+
469	MIMAT0002877	hsa-miR-513a-5p	0.304023	1.23458	up	0.0915238	8.49822	8.80225	361.593	446.417	hsa-miR-513a-5p	hsa-miR-513a-5p	hsa-miR-513a-5p	ATGACACCTCCCTGTG	chrX	146295034	146295019	+
470	MIMAT0005788	hsa-miR-513b	-5.82844e-05	1.00004	down	0.985647	7.12021	7.12016	139.123	139.117	hsa-miR-513b	hsa-miR-513b	hsa-miR-513b	ATAAATGACACCTCCTTGT	chrX	146280596	146280579	+
471	MIMAT0005789	hsa-miR-513c-5p	-0.172868	1.1273	down	0.686856	6.17267	5.99981	72.1373	63.9914	hsa-miR-513c-5p	hsa-miR-513c-5p	hsa-miR-513c-5p	ATAAACGACACCTCCTTGA	chrX	146271256	146271238	+
472	MIMAT0002883	hsa-miR-514a-3p	-0.288702	1.22154	down	0.23315	0.451393	0.162691	1.36736	1.11937	hsa-miR-514a-3p	hsa-miR-514a-3p	hsa-miR-514a-3p	TCTACTCACAGAAGTGTC	chrX	146360843	146360826	+
473	MIMAT0015088	hsa-miR-514b-3p	-0.0662783	1.04701	down	0.370959	0.275622	0.209343	1.21052	1.15616	hsa-miR-514b-3p	hsa-miR-514b-3p	hsa-miR-514b-3p	TCCACTCACAGAGGTG	chrX	146331738	146331724	+
474	MIMAT0015087	hsa-miR-514b-5p	0.0883663	1.06317	up	0.891395	5.35371	5.44208	40.8911	43.474	hsa-miR-514b-5p	hsa-miR-514b-5p	hsa-miR-514b-5p	ATGATTGCCTCCCTCTT	chrX	146331702	146331687	+
475	MIMAT0002827	hsa-miR-515-3p	0.168565	1.12394	up	0.137285	0.504661	0.673226	1.41879	1.59464	hsa-miR-515-3p	hsa-miR-515-3p	hsa-miR-515-3p	AACGCTCCAAAAGAAGGCACT	chr19	54182308	54182328	-
476	MIMAT0002826	hsa-miR-515-5p	-0.13264	1.0963	down	0.386772	0.292201	0.159561	1.22451	1.11695	hsa-miR-515-5p	hsa-miR-515-5p	hsa-miR-515-5p	CAGAAAGTGCTTTCTTTTGGAGA	chr19	54182271	54182293	-
477	MIMAT0006778	hsa-miR-516a-3p	0.0467734	1.03295	up	0.85672	0.629884	0.676657	1.54744	1.59843	hsa-miR-516a-3p	hsa-miR-516a-3p	hsa-miR-516a-3p	ACCCTCTGAAAGGAAGCA	chr19	54228751	54228768	-
478	MIMAT0004770	hsa-miR-516a-5p	-0.384915	1.30578	down	0.66972	5.65593	5.27102	50.4202	38.613	hsa-miR-516a-5p	hsa-miR-516a-5p	hsa-miR-516a-5p	GAAAGTGCTTCTTTCCTCG	chr19	54260014	54260032	-
479	MIMAT0002859	hsa-miR-516b-5p	0.222551	1.16679	up	0.513939	1.83538	2.05793	3.56864	4.16387	hsa-miR-516b-5p	hsa-miR-516b-5p	hsa-miR-516b-5p	AAAGTGCTTCTTACCTCCA	chr19	54228714	54228732	-
480	MIMAT0002851	hsa-miR-517-5p	-0.143245	1.10439	down	0.187518	0.368322	0.225077	1.29085	1.16884	hsa-miR-517-5p	hsa-miR-517-5p	hsa-miR-517-5p	AGACAGTGCTTCCATCT	chr19	54215541	54215557	-
481	MIMAT0002852	hsa-miR-517a-3p	0.0127431	1.00887	up	0.843822	0.283284	0.296027	1.21696	1.22776	hsa-miR-517a-3p	hsa-miR-517a-3p	hsa-miR-517a-3p	ACACTCTAAAGGGATGCAC	chr19	54215578	54215596	-
482	MIMAT0002857	hsa-miR-517b	-0.020711	1.01446	down	0.841613	0.754461	0.73375	1.687	1.66296	hsa-miR-517b	hsa-miR-517b	hsa-miR-517b	AACACTCTAAAGGGATGCACG	chr19	54224374	54224394	-
483	MIMAT0002866	hsa-miR-517c-3p	0.125162	1.09063	up	0.143392	0.370624	0.495786	1.29291	1.41009	hsa-miR-517c-3p	hsa-miR-517c-3p	hsa-miR-517c-3p	ACACTCTAAAAGGATGCAC	chr19	54244626	54244644	-
484	MIMAT0002863	hsa-miR-518a-3p	-0.0248223	1.01735	down	0.8302	0.395544	0.370722	1.31544	1.293	hsa-miR-518a-3p	hsa-miR-518a-3p	hsa-miR-518a-3p	TCCAGCAAAGGGAAGCGC	chr19	54234314	54234331	-
485	MIMAT0005457	hsa-miR-518a-5p	-0.226108	1.16967	down	0.395607	2.38618	2.16007	5.2277	4.46936	hsa-miR-518a-5p	hsa-miR-518a-5p	hsa-miR-518a-5p	GAAAGGGCTTCCCTT	chr19	54223370	54223384	-
486	MIMAT0002844	hsa-miR-518b	-0.0662709	1.04701	down	0.131526	0.255686	0.189415	1.1939	1.1403	hsa-miR-518b	hsa-miR-518b	hsa-miR-518b	ACCTCTAAAGGGGAGCG	chr19	54206047	54206062	-
487	MIMAT0002848	hsa-miR-518c-3p	-0.1653	1.1214	down	0.692478	0.663544	0.498244	1.58397	1.41249	hsa-miR-518c-3p	hsa-miR-518c-3p	hsa-miR-518c-3p	ACACTCTAAAGAGAAGCGCTT	chr19	54212052	54212072	-
488	MIMAT0002847	hsa-miR-518c-5p	0.292226	1.22453	up	0.32939	1.12014	1.41237	2.17369	2.66174	hsa-miR-518c-5p	hsa-miR-518c-5p	hsa-miR-518c-5p	CAGAAAGTGCTTCCCTC	chr19	54209525	54209541	-
489	MIMAT0002864	hsa-miR-518d-3p	-0.00307406	1.00213	down	0.961029	0.381229	0.378155	1.30245	1.29968	hsa-miR-518d-3p	hsa-miR-518d-3p	hsa-miR-518d-3p	GCTCCAAAGGGAAGCGCT	chr19	54238186	54238203	-
490	MIMAT0002861	hsa-miR-518e-3p	0.137091	1.09969	up	0.123704	0.1262	0.263291	1.09142	1.20021	hsa-miR-518e-3p	hsa-miR-518e-3p	hsa-miR-518e-3p	CACTCTGAAGGGAAGCGC	chr19	54233148	54233165	-
491	MIMAT0005450	hsa-miR-518e-5p	0.0970749	1.0696	up	0.705884	0.928149	1.02522	1.90283	2.03528	hsa-miR-518e-5p	hsa-miR-518e-5p	hsa-miR-518e-5p	CAGAAAGCGCTTCCCTCTA	chr19	54189741	54189759	-
492	MIMAT0002842	hsa-miR-518f-3p	0.0907777	1.06494	up	0.433993	0.358844	0.449622	1.2824	1.36568	hsa-miR-518f-3p	hsa-miR-518f-3p	hsa-miR-518f-3p	CCTCTAAAGAGAAGCGCTTT	chr19	54203322	54203341	-
493	MIMAT0002841	hsa-miR-518f-5p	0.0918312	1.06572	up	0.238042	0.222706	0.314537	1.16692	1.24361	hsa-miR-518f-5p	hsa-miR-518f-5p	hsa-miR-518f-5p	GAGAAAGTGCTTCCCT	chr19	54203290	54203305	-
494	MIMAT0002837	hsa-miR-519b-3p	-0.079311	1.05651	down	0.54352	0.650663	0.571352	1.56989	1.48592	hsa-miR-519b-3p	hsa-miR-519b-3p	hsa-miR-519b-3p	AACCTCTAAAAGGATGCACTT	chr19	54198519	54198538	-
495	MIMAT0002832	hsa-miR-519c-3p	-0.135238	1.09827	down	0.626437	0.739252	0.604014	1.66931	1.51994	hsa-miR-519c-3p	hsa-miR-519c-3p	hsa-miR-519c-3p	ATCCTCTAAAAAGATGCACTT	chr19	54189777	54189797	-
496	MIMAT0002853	hsa-miR-519d	-0.0730552	1.05194	down	0.352199	0.560763	0.487708	1.47505	1.40221	hsa-miR-519d	hsa-miR-519d	hsa-miR-519d	CACTCTAAAGGGAGGCACT	chr19	54216658	54216675	-
497	MIMAT0002829	hsa-miR-519e-3p	-0.0548016	1.03872	down	0.841466	0.933954	0.879153	1.91051	1.83929	hsa-miR-519e-3p	hsa-miR-519e-3p	hsa-miR-519e-3p	AACACTCTAAAAGGAGGCACTT	chr19	54183245	54183266	-
498	MIMAT0002828	hsa-miR-519e-5p	0.18549	1.1372	up	0.479911	2.46489	2.65038	5.52084	6.27831	hsa-miR-519e-5p	hsa-miR-519e-5p	hsa-miR-519e-5p	GAAAGTGCTCCCTTTTG	chr19	54183212	54183228	-
499	MIMAT0002834	hsa-miR-520a-3p	-0.213277	1.15932	down	0.198047	0.736839	0.523561	1.66652	1.4375	hsa-miR-520a-3p	hsa-miR-520a-3p	hsa-miR-520a-3p	ACAGTCCAAAGGGAAGCACT	chr19	54194189	54194208	-
500	MIMAT0002833	hsa-miR-520a-5p	0.0993192	1.07127	up	0.383732	0.270593	0.369912	1.2063	1.29227	hsa-miR-520a-5p	hsa-miR-520a-5p	hsa-miR-520a-5p	AGAAAGTACTTCCCTCTGG	chr19	54194151	54194169	-
501	MIMAT0002843	hsa-miR-520b	-0.538997	1.45296	down	0.453367	4.66364	4.12464	25.3452	17.4438	hsa-miR-520b	hsa-miR-520b	hsa-miR-520b	CCCTCTAAAAGGAAGCACT	chr19	54204524	54204541	-
502	MIMAT0002846	hsa-miR-520c-3p	-0.0729404	1.05186	down	0.711161	1.13372	1.06078	2.19425	2.08607	hsa-miR-520c-3p	hsa-miR-520c-3p	hsa-miR-520c-3p	ACCCTCTAAAAGGAAGCACT	chr19	54210763	54210781	-
503	MIMAT0002856	hsa-miR-520d-3p	0.0196219	1.01369	up	0.856955	2.00913	2.02875	4.02539	4.08051	hsa-miR-520d-3p	hsa-miR-520d-3p	hsa-miR-520d-3p	ACCCACCAAAGAGAAGCAC	chr19	54223407	54223424	-
504	MIMAT0002825	hsa-miR-520e	-0.359227	1.28274	down	0.559117	3.70929	3.35006	13.08	10.1969	hsa-miR-520e	hsa-miR-520e	hsa-miR-520e	CCCTCAAAAAGGAAGCACT	chr19	54179021	54179038	-
505	MIMAT0002830	hsa-miR-520f	-0.0984594	1.07063	down	0.235277	0.972797	0.874338	1.96264	1.83317	hsa-miR-520f	hsa-miR-520f	hsa-miR-520f	AACCCTCTAAAAGGAAGCACT	chr19	54185468	54185488	-
506	MIMAT0002858	hsa-miR-520g	0.0915732	1.06553	up	0.553956	0.54246	0.634033	1.45645	1.5519	hsa-miR-520g	hsa-miR-520g	hsa-miR-520g	ACACTCTAAAGGGAAGCACT	chr19	54225479	54225497	-
507	MIMAT0002867	hsa-miR-520h	0.00644212	1.00448	up	0.959326	0.345713	0.352155	1.27078	1.27647	hsa-miR-520h	hsa-miR-520h	hsa-miR-520h	ACTCTAAAGGGAAGCACTTTG	chr19	54245822	54245841	-
508	MIMAT0002854	hsa-miR-521	-0.295385	1.22721	down	0.0828351	0.571622	0.276237	1.48619	1.21103	hsa-miR-521	hsa-miR-521	hsa-miR-521	ACACTCTAAAGGGAAGTGCG	chr19	54219903	54219922	-
509	MIMAT0002868	hsa-miR-522-3p	0.0517049	1.03649	up	0.732934	0.589584	0.641289	1.50481	1.55972	hsa-miR-522-3p	hsa-miR-522-3p	hsa-miR-522-3p	ACACTCTAAAGGGAACCATTT	chr19	54254519	54254539	-
510	MIMAT0002840	hsa-miR-523-3p	-0.088695	1.06341	down	0.228669	0.228796	0.140101	1.17186	1.10198	hsa-miR-523-3p	hsa-miR-523-3p	hsa-miR-523-3p	ACCCTCTATAGGGAAGCG	chr19	54201696	54201713	-
511	MIMAT0002850	hsa-miR-524-3p	-0.0630875	1.0447	down	0.541737	0.321056	0.257969	1.24924	1.19579	hsa-miR-524-3p	hsa-miR-524-3p	hsa-miR-524-3p	ACTCCAAAGGGAAGCGCC	chr19	54214311	54214328	-
512	MIMAT0002839	hsa-miR-525-3p	0.00303979	1.00211	up	0.978617	0.181945	0.184985	1.13441	1.13681	hsa-miR-525-3p	hsa-miR-525-3p	hsa-miR-525-3p	CGCTCTAAAGGGAAGCGC	chr19	54200843	54200859	-
513	MIMAT0002838	hsa-miR-525-5p	0.0884172	1.0632	up	0.684325	1.35836	1.44678	2.56394	2.72599	hsa-miR-525-5p	hsa-miR-525-5p	hsa-miR-525-5p	AGAAAGTGCATCCCTCTGG	chr19	54200803	54200821	-
514	MIMAT0002836	hsa-miR-526b-3p	0.21039	1.157	up	0.215616	0.531307	0.741697	1.44524	1.67214	hsa-miR-526b-3p	hsa-miR-526b-3p	hsa-miR-526b-3p	GCCTCTAAAAGGAAGCAC	chr19	54197701	54197718	-
515	MIMAT0002835	hsa-miR-526b-5p	-0.0471519	1.03322	down	0.824887	2.23651	2.18936	4.71256	4.56103	hsa-miR-526b-5p	hsa-miR-526b-5p	hsa-miR-526b-5p	ACAGAAAGTGCTTCCCTC	chr19	54197665	54197682	-
516	MIMAT0004780	hsa-miR-532-3p	0.386054	1.30681	up	0.193783	1.55904	1.9451	2.94658	3.85064	hsa-miR-532-3p	hsa-miR-532-3p	hsa-miR-532-3p	TGCAAGCCTTGGGTG	chrX	49767818	49767831	-
517	MIMAT0002888	hsa-miR-532-5p	0.794744	1.73477	up	0.0122015	3.78668	4.58142	13.8008	23.9411	hsa-miR-532-5p	hsa-miR-532-5p	hsa-miR-532-5p	ACGGTCCTACACTCAAG	chrX	49654518	49654534	-
518	MIMAT0003163	hsa-miR-539-5p	-0.0637081	1.04515	down	0.979302	1.44948	1.38577	2.73109	2.61311	hsa-miR-539-5p	hsa-miR-539-5p	hsa-miR-539-5p	ACACACCAAGGATAATTTCTCC	chr14	101513666	101513687	-
519	MIMAT0004920	hsa-miR-541-3p	-0.15613	1.11429	down	0.439773	0.558618	0.402488	1.47286	1.32179	hsa-miR-541-3p	hsa-miR-541-3p	hsa-miR-541-3p	AGTCCAGATTCTGTGCCC	chr14	101530889	101530906	-
520	MIMAT0004919	hsa-miR-541-5p	-0.0048273	1.00335	down	0.895751	0.185065	0.180238	1.13687	1.13307	hsa-miR-541-5p	hsa-miR-541-5p	hsa-miR-541-5p	AGTGGGACCGACAGCAG	chr14	101530849	101530865	-
521	MIMAT0003389	hsa-miR-542-3p	0.466339	1.3816	up	0.244253	0.724243	1.19058	1.65203	2.28245	hsa-miR-542-3p	hsa-miR-542-3p	hsa-miR-542-3p	TTTCAGTTATCAATCTGTCACA	chrX	133675444	133675424	+
522	MIMAT0003340	hsa-miR-542-5p	-0.16967	1.1248	down	0.619265	2.97056	2.80089	7.8384	6.9687	hsa-miR-542-5p	hsa-miR-542-5p	hsa-miR-542-5p	TCTCGTGACATGATGATCCC	chrX	133675408	133675390	+
523	MIMAT0004954	hsa-miR-543	0.160755	1.11787	up	0.671433	0.967009	1.12776	1.95478	2.1852	hsa-miR-543	hsa-miR-543	hsa-miR-543	AAGAAGTGCACCGCGAATG	chr14	101498374	101498391	-
524	MIMAT0003164	hsa-miR-544a	-0.013938	1.00971	down	0.890572	0.389495	0.375557	1.30993	1.29734	hsa-miR-544a	hsa-miR-544a	hsa-miR-544a	GAACTTGCTAAAAATGCAGAAT	chr14	101515049	101515070	-
525	MIMAT0015004	hsa-miR-544b	0.0860997	1.0615	up	0.289052	0.343301	0.429401	1.26866	1.34667	hsa-miR-544b	hsa-miR-544b	hsa-miR-544b	TTAGAAATGCACAACCTCA	chr3	124451337	124451354	-
526	MIMAT0003165	hsa-miR-545-3p	0.426866	1.34431	up	0.0487677	0.3201	0.746966	1.24842	1.67826	hsa-miR-545-3p	hsa-miR-545-3p	hsa-miR-545-3p	GCACACAATAAATGTTTGCTGA	chrX	73507022	73507001	+
527	MIMAT0004785	hsa-miR-545-5p	0.0298912	1.02094	up	0.692038	0.449209	0.479101	1.36529	1.39387	hsa-miR-545-5p	hsa-miR-545-5p	hsa-miR-545-5p	TCATCTAATAAACATTTACTGA	chrX	73506984	73506963	+
528	MIMAT0003251	hsa-miR-548a-3p	0.0122743	1.00854	up	0.908389	0.278841	0.291115	1.21322	1.22359	hsa-miR-548a-3p	hsa-miR-548a-3p	hsa-miR-548a-3p	GCAAAAGTAATTGCCAGTT	chr6	18572078	18572096	-
529	MIMAT0004803	hsa-miR-548a-5p	0.154355	1.11292	up	0.0287853	0.446924	0.601279	1.36313	1.51706	hsa-miR-548a-5p	hsa-miR-548a-5p	hsa-miR-548a-5p	GGTAAAACTCGCAATTACTTTT	chr8	105496642	105496622	+
530	MIMAT0018447	hsa-miR-548aa	-0.177301	1.13077	down	0.834071	1.1944	1.01709	2.28849	2.02384	hsa-miR-548aa	hsa-miR-548aa	hsa-miR-548aa	TGGTGCAAAAGTAATTGTG	chr4	174189362	174189380	-
531	MIMAT0022740	hsa-miR-548am-5p	0.0962723	1.06901	up	0.977621	3.78311	3.87938	13.7666	14.7167	hsa-miR-548am-5p	hsa-miR-548am-5p	hsa-miR-548am-5p	GGCAAAAACCGCAATTACTTTT	chr12	65016313	65016334	-
532	MIMAT0022304	hsa-miR-548av-3p	-0.0651816	1.04622	down	0.589013	0.309317	0.244136	1.23912	1.18438	hsa-miR-548av-3p	hsa-miR-548av-3p	hsa-miR-548av-3p	GCAAAAGTAACTGCAGT	chr4	77496755	77496771	-
533	MIMAT0003254	hsa-miR-548b-3p	0.143661	1.1047	up	0.0151867	0.250594	0.394255	1.1897	1.31426	hsa-miR-548b-3p	hsa-miR-548b-3p	hsa-miR-548b-3p	ACAAAAGCAACTGAGGTTC	chr6	119390293	119390275	+
534	MIMAT0004798	hsa-miR-548b-5p	-0.154603	1.11312	down	0.517741	1.72909	1.57448	3.31518	2.97829	hsa-miR-548b-5p	hsa-miR-548b-5p	hsa-miR-548b-5p	GGCCAAAACCACAATTACTTT	chr6	119390257	119390238	+
535	MIMAT0003285	hsa-miR-548c-3p	-0.107511	1.07737	down	0.328546	0.384831	0.27732	1.30571	1.21194	hsa-miR-548c-3p	hsa-miR-548c-3p	hsa-miR-548c-3p	GCAAAAGTAATTGAGATTTTTG	chr12	63302616	63302637	-
536	MIMAT0003323	hsa-miR-548d-3p	-0.128739	1.09334	down	0.214983	0.318409	0.189669	1.24695	1.1405	hsa-miR-548d-3p	hsa-miR-548d-3p	hsa-miR-548d-3p	GCAAAAGAAACTGTGGTT	chr8	124360355	124360338	+
537	MIMAT0004812	hsa-miR-548d-5p	0.168466	1.12386	up	0.843262	3.02325	3.19171	8.12994	9.13694	hsa-miR-548d-5p	hsa-miR-548d-5p	hsa-miR-548d-5p	GGCAAAAACCACAATTACTTTT	chr8	124360319	124360298	+
538	MIMAT0005874	hsa-miR-548e	-0.0385395	1.02707	down	0.338802	0.29115	0.25261	1.22362	1.19136	hsa-miR-548e	hsa-miR-548e	hsa-miR-548e	TGCAAAAGTAGTCTCAGTT	chr10	112748740	112748757	-
539	MIMAT0005895	hsa-miR-548f	0.0382892	1.0269	up	0.375771	0.274303	0.312592	1.20941	1.24194	hsa-miR-548f	hsa-miR-548f	hsa-miR-548f	AAAAGTAATTACAGTTTTT	chr2	213291063	213291045	+
540	MIMAT0005912	hsa-miR-548g-3p	-0.0438826	1.03088	down	0.549709	0.536041	0.492159	1.44999	1.40655	hsa-miR-548g-3p	hsa-miR-548g-3p	hsa-miR-548g-3p	GTACAAAAGTAATTACAGTTTT	chr4	148265855	148265834	+
541	MIMAT0022723	hsa-miR-548h-3p	-0.122672	1.08875	down	0.981751	0.900251	0.777579	1.86639	1.71425	hsa-miR-548h-3p	hsa-miR-548h-3p	hsa-miR-548h-3p	TGCAAAAGTAATTGCGG	chr8	26906462	26906446	+
542	MIMAT0005928	hsa-miR-548h-5p	0.00692904	1.00481	up	0.898643	0.192945	0.199874	1.14309	1.1486	hsa-miR-548h-5p	hsa-miR-548h-5p	hsa-miR-548h-5p	GACAAAAACCGCGATT	chr6	132113320	132113335	-
543	MIMAT0005935	hsa-miR-548i	0.165232	1.12135	up	0.679078	0.539718	0.704949	1.45369	1.63009	hsa-miR-548i	hsa-miR-548i	hsa-miR-548i	GGCAAAATCCGCAATT	chr3	125509306	125509291	+
544	MIMAT0005875	hsa-miR-548j	-0.321451	1.24959	down	0.0844036	0.627519	0.306068	1.54491	1.23633	hsa-miR-548j	hsa-miR-548j	hsa-miR-548j	ACCAAAGACCGCAATTA	chr22	26951227	26951212	+
545	MIMAT0005882	hsa-miR-548k	0.109462	1.07883	up	0.0671963	0.154858	0.26432	1.11331	1.20107	hsa-miR-548k	hsa-miR-548k	hsa-miR-548k	AGCAAAATCCGCAAGTA	chr11	70130098	70130113	-
546	MIMAT0005889	hsa-miR-548l	-0.171804	1.12647	down	0.0661854	0.398954	0.22715	1.31855	1.17052	hsa-miR-548l	hsa-miR-548l	hsa-miR-548l	GACAAAACCCGCAAA	chr11	94199696	94199683	+
547	MIMAT0005917	hsa-miR-548m	0.134124	1.09743	up	0.121879	0.926474	1.0606	1.90063	2.0858	hsa-miR-548m	hsa-miR-548m	hsa-miR-548m	CAAAAACCACAAATACCTT	chrX	94318174	94318157	+
548	MIMAT0005916	hsa-miR-548n	-0.159871	1.11719	down	0.287896	0.847238	0.687367	1.79905	1.61034	hsa-miR-548n	hsa-miR-548n	hsa-miR-548n	ACAAAATCCACAATTACTTTT	chr7	34980402	34980383	+
549	MIMAT0005934	hsa-miR-548p	-0.0632933	1.04485	down	0.259517	0.198011	0.134718	1.14712	1.09788	hsa-miR-548p	hsa-miR-548p	hsa-miR-548p	AAAGTAACTGCAGTTTTTGC	chr5	100152253	100152235	+
550	MIMAT0011163	hsa-miR-548q	-0.172132	1.12672	down	0.619108	6.42372	6.25159	85.8487	76.1933	hsa-miR-548q	hsa-miR-548q	hsa-miR-548q	CCGCCATTACTTTTGC	chr10	12767281	12767267	+
551	MIMAT0014987	hsa-miR-548s	0.0500517	1.0353	up	0.443878	0.132548	0.1826	1.09623	1.13493	hsa-miR-548s	hsa-miR-548s	hsa-miR-548s	AAAATAACTGCAGTTTTGGC	chr2	11907625	11907643	-
552	MIMAT0015009	hsa-miR-548t-5p	0.189641	1.14048	up	0.209146	0.622389	0.81203	1.53942	1.75568	hsa-miR-548t-5p	hsa-miR-548t-5p	hsa-miR-548t-5p	CAAAAACCACGATCACT	chr4	174189324	174189340	-
553	MIMAT0015013	hsa-miR-548u	-0.205838	1.15336	down	0.109207	0.532225	0.326387	1.44616	1.25387	hsa-miR-548u	hsa-miR-548u	hsa-miR-548u	CGCAAAAGTAATTGCAG	chr6	57254985	57255000	-
554	MIMAT0015020	hsa-miR-548v	-0.168718	1.12406	down	0.0222447	0.36097	0.192253	1.28429	1.14255	hsa-miR-548v	hsa-miR-548v	hsa-miR-548v	TGGTGCAAAAGTAACTGT	chr8	17539156	17539140	+
555	MIMAT0015060	hsa-miR-548w	0.612455	1.52886	up	0.532811	1.62926	2.24172	3.09354	4.72959	hsa-miR-548w	hsa-miR-548w	hsa-miR-548w	AGGCAAAAACCGCAG	chr16	26036576	26036589	-
556	MIMAT0015081	hsa-miR-548x	-0.155465	1.11378	down	0.121936	0.339116	0.183651	1.26498	1.13575	hsa-miR-548x	hsa-miR-548x	hsa-miR-548x	TGAAAGTAATTGCAGTTTTTA	chr21	20058473	20058454	+
557	MIMAT0018354	hsa-miR-548y	0.410807	1.32943	up	0.793028	1.67452	2.08533	3.19214	4.24372	hsa-miR-548y	hsa-miR-548y	hsa-miR-548y	GGCAAAAACAGTGATTAC	chr14	48230241	48230225	+
558	MIMAT0003333	hsa-miR-549	0.0345669	1.02425	up	0.481287	0.155417	0.189984	1.11374	1.14075	hsa-miR-549	hsa-miR-549	hsa-miR-549	AGAGCTCATCCATAGTTGTC	chr15	81134399	81134381	+
559	MIMAT0003257	hsa-miR-550a-3p	0.217431	1.16266	up	0.0345702	0.171542	0.388973	1.12626	1.30946	hsa-miR-550a-3p	hsa-miR-550a-3p	hsa-miR-550a-3p	ATGTGCCTGAGGGAGTAA	chr7	30295999	30296016	-
560	MIMAT0004800	hsa-miR-550a-5p	-0.346544	1.27151	down	0.458902	3.298	2.95145	9.83548	7.73527	hsa-miR-550a-5p	hsa-miR-550a-5p	hsa-miR-550a-5p	GGGCTCTTACTCCCT	chr7	30329439	30329453	-
561	MIMAT0018445	hsa-miR-550b-3p	-0.0598698	1.04237	down	0.0794951	0.0756261	0.0157563	1.05382	1.01098	hsa-miR-550b-3p	hsa-miR-550b-3p	hsa-miR-550b-3p	CAGTGCCTGAGGGA	chr7	30329486	30329473	+
562	MIMAT0003214	hsa-miR-551a	0.0990455	1.07106	up	0.00355509	0.0762304	0.175276	1.05426	1.12918	hsa-miR-551a	hsa-miR-551a	hsa-miR-551a	TGGAAACCAAGAGTGGG	chr1	3477339	3477324	+
563	MIMAT0003233	hsa-miR-551b-3p	-0.0285631	1.02	down	0.916194	4.00892	3.98036	16.0993	15.7837	hsa-miR-551b-3p	hsa-miR-551b-3p	hsa-miR-551b-3p	CTGAAACCAAGTATGGGTCGC	chr3	168269702	168269722	-
564	MIMAT0004794	hsa-miR-551b-5p	-0.219578	1.16439	down	0.584465	1.23948	1.0199	2.36114	2.02778	hsa-miR-551b-5p	hsa-miR-551b-5p	hsa-miR-551b-5p	GGTCTCACCCACG	chr3	168269672	168269684	-
565	MIMAT0003215	hsa-miR-552	0.0062768	1.00436	up	0.98846	0.326919	0.333196	1.25433	1.2598	hsa-miR-552	hsa-miR-552	hsa-miR-552	TTGTCTAACCAGTCACCTGT	chr1	35135280	35135262	+
566	MIMAT0003216	hsa-miR-553	0.028051	1.01963	up	0.939386	0.594298	0.622349	1.50974	1.53938	hsa-miR-553	hsa-miR-553	hsa-miR-553	AAAACAAAATCTCACCGTT	chr1	100746815	100746832	-
567	MIMAT0003217	hsa-miR-554	0.0290131	1.02031	up	0.58323	0.0515105	0.0805237	1.03635	1.0574	hsa-miR-554	hsa-miR-554	hsa-miR-554	ACTGGCTGAGTCAGGA	chr1	151518293	151518307	-
568	MIMAT0003219	hsa-miR-555	0.0182714	1.01275	up	0.788418	0.0850588	0.10333	1.06073	1.07425	hsa-miR-555	hsa-miR-555	hsa-miR-555	ATCAGAGGTTCAGCTTAC	chr1	155316221	155316205	+
569	MIMAT0004793	hsa-miR-556-3p	0.22002	1.16475	up	0.00957893	0.311001	0.531021	1.24057	1.44495	hsa-miR-556-3p	hsa-miR-556-3p	hsa-miR-556-3p	AAAGATGAGCTAATGGTAATAT	chr1	162312391	162312411	-
570	MIMAT0003220	hsa-miR-556-5p	0.192303	1.14259	up	0.0875841	0.228366	0.420669	1.17151	1.33855	hsa-miR-556-5p	hsa-miR-556-5p	hsa-miR-556-5p	CTCATATTACAATGAGCTCAT	chr1	162312353	162312372	-
571	MIMAT0003221	hsa-miR-557	-0.519902	1.43386	down	0.162846	6.38794	5.86804	83.7456	58.4058	hsa-miR-557	hsa-miR-557	hsa-miR-557	AGACAAGGCCCACCCG	chr1	168344830	168344844	-
572	MIMAT0003222	hsa-miR-558	-0.111278	1.08018	down	0.141751	0.159005	0.0477269	1.11652	1.03364	hsa-miR-558	hsa-miR-558	hsa-miR-558	ATTTTGGTACAGCAGCTC	chr2	32757282	32757298	-
573	MIMAT0003223	hsa-miR-559	-0.0976929	1.07006	down	0.214486	0.15797	0.0602774	1.11572	1.04267	hsa-miR-559	hsa-miR-559	hsa-miR-559	TTTTGGTGCATATTTACTTTA	chr2	47604830	47604849	-
574	MIMAT0003225	hsa-miR-561-3p	0.0892466	1.06381	up	0.20732	0.184782	0.274029	1.13665	1.20918	hsa-miR-561-3p	hsa-miR-561-3p	hsa-miR-561-3p	ACTTCAAGGATCTTAAACTT	chr2	189162281	189162300	-
575	MIMAT0003226	hsa-miR-562	0.0301654	1.02113	up	0.429636	0.190805	0.220971	1.1414	1.16552	hsa-miR-562	hsa-miR-562	hsa-miR-562	GCAAATGGTACAGCTACT	chr2	233037426	233037442	-
576	MIMAT0003227	hsa-miR-563	-0.258466	1.19621	down	0.13054	0.653737	0.395271	1.57324	1.31519	hsa-miR-563	hsa-miR-563	hsa-miR-563	GGGAAACGTATGTCAAC	chr3	15915332	15915347	-
577	MIMAT0003228	hsa-miR-564	-0.228837	1.17189	down	0.374336	6.03561	5.80677	65.5992	55.9773	hsa-miR-564	hsa-miR-564	hsa-miR-564	GCCTGCTGACACCGT	chr3	44903400	44903413	-
578	MIMAT0003230	hsa-miR-566	-0.0772498	1.055	down	0.783989	2.4435	2.36625	5.4396	5.156	hsa-miR-566	hsa-miR-566	hsa-miR-566	GTTGGGATCACAGGCGCCC	chr3	50210775	50210792	-
579	MIMAT0003231	hsa-miR-567	0.00968205	1.00673	up	0.873968	0.244275	0.253957	1.1845	1.19247	hsa-miR-567	hsa-miR-567	hsa-miR-567	GTTCTGTCCTGGAAGAACA	chr3	111831668	111831685	-
580	MIMAT0003232	hsa-miR-568	0.00513134	1.00356	up	0.951602	0.233505	0.238637	1.17569	1.17988	hsa-miR-568	hsa-miR-568	hsa-miR-568	GTGTGTATACATTTATACAT	chr3	114035356	114035338	+
581	MIMAT0003234	hsa-miR-569	-0.00436586	1.00303	down	0.876264	0.221642	0.217276	1.16606	1.16254	hsa-miR-569	hsa-miR-569	hsa-miR-569	ACTTTCCAGGATTCATTAAC	chr3	170824533	170824515	+
582	MIMAT0003235	hsa-miR-570-3p	0.0103044	1.00717	up	0.814257	0.125627	0.135931	1.09098	1.0988	hsa-miR-570-3p	hsa-miR-570-3p	hsa-miR-570-3p	GCAAAGGTAATTGCTGTTTT	chr3	195426333	195426352	-
583	MIMAT0003236	hsa-miR-571	-0.301323	1.23227	down	0.367615	0.647122	0.3458	1.56604	1.27086	hsa-miR-571	hsa-miR-571	hsa-miR-571	CTCACTCAGATGGCCAAC	chr4	344010	344026	-
584	MIMAT0003237	hsa-miR-572	-0.532177	1.44611	down	0.304062	8.67474	8.14256	408.655	282.589	hsa-miR-572	hsa-miR-572	hsa-miR-572	TGGGCCACCGCCG	chr4	11370519	11370530	-
585	MIMAT0003238	hsa-miR-573	0.0724964	1.05153	up	0.0545807	0.241459	0.313955	1.18219	1.24311	hsa-miR-573	hsa-miR-573	hsa-miR-573	CTGATCAGTTACACATCAC	chr4	24521853	24521836	+
586	MIMAT0003239	hsa-miR-574-3p	-0.347793	1.27261	down	0.4673	5.7055	5.35771	52.1829	41.0045	hsa-miR-574-3p	hsa-miR-574-3p	hsa-miR-574-3p	TGTGGGTGTGTGCATG	chr4	38869720	38869734	-
587	MIMAT0004795	hsa-miR-574-5p	-0.567584	1.48204	down	0.210945	8.37179	7.8042	331.253	223.511	hsa-miR-574-5p	hsa-miR-574-5p	hsa-miR-574-5p	ACACACTCACACACACAC	chr4	38869683	38869699	-
588	MIMAT0003240	hsa-miR-575	-0.196688	1.14606	down	0.637686	10.508	10.3114	1456.25	1270.65	hsa-miR-575	hsa-miR-575	hsa-miR-575	GCTCCTGTCCAACTGGCT	chr4	83674568	83674552	+
589	MIMAT0004796	hsa-miR-576-3p	0.0225299	1.01574	up	0.720644	0.226623	0.249153	1.17009	1.18851	hsa-miR-576-3p	hsa-miR-576-3p	hsa-miR-576-3p	GATTCCAATTTTTCCACAT	chr4	110409912	110409929	-
590	MIMAT0003241	hsa-miR-576-5p	0.165074	1.12122	up	0.26812	0.342636	0.507709	1.26807	1.42179	hsa-miR-576-5p	hsa-miR-576-5p	hsa-miR-576-5p	AAAGACGTGGAGAAATTAGAAT	chr4	110409870	110409890	-
591	MIMAT0003242	hsa-miR-577	0.0509138	1.03592	up	0.599645	0.316019	0.366932	1.24489	1.28961	hsa-miR-577	hsa-miR-577	hsa-miR-577	CAGGTACCAATATTTTATCTA	chr4	115577931	115577950	-
592	MIMAT0003243	hsa-miR-578	-0.0827768	1.05905	down	0.119177	0.241335	0.158559	1.18209	1.11617	hsa-miR-578	hsa-miR-578	hsa-miR-578	ACAATCCTAGAGCACAAG	chr4	166307458	166307474	-
593	MIMAT0003244	hsa-miR-579	0.00356175	1.00247	up	0.999148	0.376894	0.380456	1.29854	1.30175	hsa-miR-579	hsa-miR-579	hsa-miR-579	AATCGCGGTTTATACCAAATG	chr5	32394567	32394548	+
594	MIMAT0003245	hsa-miR-580	-0.0418315	1.02942	down	0.595734	0.251019	0.209188	1.19005	1.15604	hsa-miR-580	hsa-miR-580	hsa-miR-580	CCTAATGATTCATCATTCTC	chr5	36148075	36148057	+
595	MIMAT0003246	hsa-miR-581	-0.0313652	1.02198	down	0.619091	0.195298	0.163933	1.14496	1.12034	hsa-miR-581	hsa-miR-581	hsa-miR-581	ACTGATCTAGAGAACACAA	chr5	53247369	53247352	+
596	MIMAT0004797	hsa-miR-582-3p	-0.00712059	1.00495	down	0.96154	0.168202	0.161081	1.12366	1.11812	hsa-miR-582-3p	hsa-miR-582-3p	hsa-miR-582-3p	GGTTCAGTTGTTCAACC	chr5	58999505	58999490	+
597	MIMAT0003247	hsa-miR-582-5p	0.461629	1.3771	up	0.720352	1.63672	2.09835	3.10957	4.28218	hsa-miR-582-5p	hsa-miR-582-5p	hsa-miR-582-5p	AGTAACTGGTTGAACAACTGTA	chr5	58999469	58999448	+
598	MIMAT0003248	hsa-miR-583	0.0110543	1.00769	up	0.933887	2.63937	2.65043	6.2306	6.27853	hsa-miR-583	hsa-miR-583	hsa-miR-583	GTAATGGGACCTTCCTCT	chr5	95414861	95414877	-
599	MIMAT0003249	hsa-miR-584-5p	-0.243916	1.1842	down	0.402067	4.65898	4.41506	25.2634	21.3337	hsa-miR-584-5p	hsa-miR-584-5p	hsa-miR-584-5p	CTCAGTCCCAGGCAAAC	chr5	148441912	148441896	+
600	MIMAT0003250	hsa-miR-585	0.212572	1.15875	up	0.0881171	0.2264	0.438971	1.16991	1.35564	hsa-miR-585	hsa-miR-585	hsa-miR-585	TAGCATACAGATACGCCCA	chr5	168690683	168690666	+
601	MIMAT0003252	hsa-miR-586	0.0812284	1.05792	up	0.436229	0.607223	0.688452	1.52332	1.61155	hsa-miR-586	hsa-miR-586	hsa-miR-586	GGACCTAAAAATACAATGCA	chr6	45165447	45165429	+
602	MIMAT0003253	hsa-miR-587	-0.0308381	1.02161	down	0.82261	0.184084	0.153246	1.1361	1.11207	hsa-miR-587	hsa-miR-587	hsa-miR-587	GTGACTCATCACCTATGG	chr6	107232019	107232035	-
603	MIMAT0003255	hsa-miR-588	-0.0258062	1.01805	down	0.492056	0.0781008	0.0522946	1.05563	1.03691	hsa-miR-588	hsa-miR-588	hsa-miR-588	GTTCTAACCCATTGTGGC	chr6	126805796	126805812	-
604	MIMAT0003256	hsa-miR-589-3p	-0.234185	1.17624	down	0.115832	0.339617	0.105432	1.26542	1.07582	hsa-miR-589-3p	hsa-miR-589-3p	hsa-miR-589-3p	TCTGGGAACCGGCAT	chr7	5502059	5502045	+
605	MIMAT0004799	hsa-miR-589-5p	-0.00510437	1.00354	down	0.917624	0.104786	0.0996816	1.07533	1.07154	hsa-miR-589-5p	hsa-miR-589-5p	hsa-miR-589-5p	CTCAGAGCAGACGTGG	chr7	5535494	5535479	+
606	MIMAT0004801	hsa-miR-590-3p	-0.179065	1.13215	down	0.182238	0.728338	0.549273	1.65673	1.46335	hsa-miR-590-3p	hsa-miR-590-3p	hsa-miR-590-3p	ACTAGCTTATACATAAAATTA	chr7	73605584	73605603	-
607	MIMAT0003258	hsa-miR-590-5p	0.253484	1.19208	up	0.718978	3.40071	3.6542	10.5613	12.5899	hsa-miR-590-5p	hsa-miR-590-5p	hsa-miR-590-5p	CTGCACTTTTATGAATAAGCTC	chr7	73243479	73243500	-
608	MIMAT0003259	hsa-miR-591	-0.0691594	1.04911	down	0.323492	0.259643	0.190484	1.19718	1.14115	hsa-miR-591	hsa-miR-591	hsa-miR-591	ACAATGAGAACCCATGGT	chr7	95849008	95848992	+
609	MIMAT0003260	hsa-miR-592	-0.0176355	1.0123	down	0.716161	0.366938	0.349302	1.28961	1.27394	hsa-miR-592	hsa-miR-592	hsa-miR-592	ACATCATCGCATATTGACAC	chr7	126698178	126698160	+
610	MIMAT0004802	hsa-miR-593-3p	0.0602316	1.04263	up	0.581371	0.405402	0.465633	1.32446	1.38092	hsa-miR-593-3p	hsa-miR-593-3p	hsa-miR-593-3p	AGAAACCCCAGCAGAGA	chr7	127721993	127722009	-
611	MIMAT0003261	hsa-miR-593-5p	-0.07024	1.04989	down	0.221295	0.142046	0.0718059	1.10347	1.05103	hsa-miR-593-5p	hsa-miR-593-5p	hsa-miR-593-5p	GCTGAGCAATGCCTG	chr7	127509174	127509188	-
612	MIMAT0003263	hsa-miR-595	-0.40567	1.3247	down	0.35548	3.11524	2.70957	8.66523	6.54126	hsa-miR-595	hsa-miR-595	hsa-miR-595	AGACACACCACGGCACA	chr7	158325490	158325475	+
613	MIMAT0003264	hsa-miR-596	-0.605202	1.52119	down	0.267827	1.68088	1.07568	3.20623	2.10771	hsa-miR-596	hsa-miR-596	hsa-miR-596	CCCGAGGAGCCGG	chr8	1765421	1765432	-
614	MIMAT0003265	hsa-miR-597	0.0313706	1.02198	up	0.500223	0.0407282	0.0720988	1.02863	1.05124	hsa-miR-597	hsa-miR-597	hsa-miR-597	ACAGTGGTCATCGAGTG	chr8	9599203	9599218	-
615	MIMAT0003266	hsa-miR-598	0.279986	1.21418	up	0.290902	0.627528	0.907514	1.54492	1.87581	hsa-miR-598	hsa-miR-598	hsa-miR-598	TGACGATGACAACGATGAC	chr8	10892797	10892780	+
616	MIMAT0003267	hsa-miR-599	-0.160671	1.11781	down	0.241905	0.304473	0.143802	1.23497	1.10481	hsa-miR-599	hsa-miR-599	hsa-miR-599	GTTTGATAAACTGACACAA	chr8	100548943	100548926	+
617	MIMAT0003268	hsa-miR-600	-0.00407251	1.00283	down	0.922991	0.0728764	0.0688039	1.05181	1.04885	hsa-miR-600	hsa-miR-600	hsa-miR-600	GAGCAAGGCTCTTGTC	chr9	125873907	125873893	+
618	MIMAT0003269	hsa-miR-601	-0.27823	1.21271	down	0.496782	6.17505	5.89682	72.2563	59.5827	hsa-miR-601	hsa-miR-601	hsa-miR-601	CTCCTCCAACAATCCTAGA	chr9	126164840	126164823	+
619	MIMAT0003270	hsa-miR-602	-0.344044	1.26931	down	0.233035	5.24547	4.90143	37.9354	29.8866	hsa-miR-602	hsa-miR-602	hsa-miR-602	GGGCCGCAGCTGTCG	chr9	140732895	140732908	-
620	MIMAT0003271	hsa-miR-603	0.0622117	1.04407	up	0.292755	0.184108	0.24632	1.13611	1.18618	hsa-miR-603	hsa-miR-603	hsa-miR-603	GCAAAAGTAATTGCAGTGT	chr10	24564678	24564695	-
621	MIMAT0003272	hsa-miR-604	0.0362885	1.02547	up	0.713087	0.308351	0.344639	1.23829	1.26983	hsa-miR-604	hsa-miR-604	hsa-miR-604	GTCCTGAATTCCGCAGC	chr10	29834011	29833996	+
622	MIMAT0003273	hsa-miR-605	0.266743	1.20309	up	0.505657	2.20471	2.47145	4.60981	5.54601	hsa-miR-605	hsa-miR-605	hsa-miR-605	AGGAGAAGGCACCATGG	chr10	53059355	53059370	-
623	MIMAT0003274	hsa-miR-606	-0.0897288	1.06417	down	0.0057319	0.131349	0.04162	1.09532	1.02927	hsa-miR-606	hsa-miR-606	hsa-miR-606	ATCTTTGATTTTCAGTAGTTT	chr10	77312277	77312296	-
624	MIMAT0003275	hsa-miR-607	-0.0348504	1.02445	down	0.646843	0.101646	0.0667961	1.073	1.04739	hsa-miR-607	hsa-miR-607	hsa-miR-607	GTTATAGATCTGGATTTGAAC	chr10	98588506	98588487	+
625	MIMAT0003276	hsa-miR-608	-0.0652798	1.04629	down	0.589276	0.375833	0.310554	1.29759	1.24018	hsa-miR-608	hsa-miR-608	hsa-miR-608	ACGGAGCTGTCCCAAC	chr10	102734767	102734781	-
626	MIMAT0003277	hsa-miR-609	-0.0244884	1.01712	down	0.830127	0.478845	0.454357	1.39363	1.37017	hsa-miR-609	hsa-miR-609	hsa-miR-609	AGAGATGAGAGAAACACCC	chr10	105978581	105978564	+
627	MIMAT0003278	hsa-miR-610	-0.218382	1.16343	down	0.336434	4.36866	4.15027	20.6584	17.7565	hsa-miR-610	hsa-miR-610	hsa-miR-610	TCCCAGCACACATTTAGC	chr11	28078381	28078397	-
628	MIMAT0003279	hsa-miR-611	0.0569387	1.04026	up	0.215812	0.0743722	0.131311	1.0529	1.09529	hsa-miR-611	hsa-miR-611	hsa-miR-611	GTCAGACCCCGAGGG	chr11	61560028	61560015	+
629	MIMAT0003280	hsa-miR-612	0.116306	1.08396	up	0.375694	0.249759	0.366065	1.18901	1.28883	hsa-miR-612	hsa-miR-612	hsa-miR-612	AAGGAGCTCAGAAGCCC	chr11	65211953	65211968	-
630	MIMAT0003281	hsa-miR-613	-0.0174929	1.0122	down	0.924647	0.396781	0.379288	1.31657	1.3007	hsa-miR-613	hsa-miR-613	hsa-miR-613	GGCAAAGAAGGAACAT	chr12	12917648	12917662	-
631	MIMAT0003282	hsa-miR-614	-0.193505	1.14354	down	0.40522	3.74848	3.55498	13.4402	11.7531	hsa-miR-614	hsa-miR-614	hsa-miR-614	CCACCTGGCAAGAACAG	chr12	13068823	13068838	-
632	MIMAT0003283	hsa-miR-615-3p	-0.400289	1.31977	down	0.150461	1.26812	0.867827	2.40847	1.82491	hsa-miR-615-3p	hsa-miR-615-3p	hsa-miR-615-3p	AAGAGGGAGACCCAGGC	chr12	54427800	54427815	-
633	MIMAT0004804	hsa-miR-615-5p	-0.0695666	1.0494	down	0.267812	0.139444	0.069877	1.10148	1.04963	hsa-miR-615-5p	hsa-miR-615-5p	hsa-miR-615-5p	GATCCGAGCACCGGG	chr12	54427759	54427772	-
634	MIMAT0004805	hsa-miR-616-3p	0.286602	1.21976	up	0.148242	0.660101	0.946703	1.58019	1.92746	hsa-miR-616-3p	hsa-miR-616-3p	hsa-miR-616-3p	CTGCTCAAACCCTCC	chr12	57913022	57913008	+
635	MIMAT0003284	hsa-miR-616-5p	-0.0776856	1.05532	down	0.100919	0.12847	0.0507846	1.09313	1.03583	hsa-miR-616-5p	hsa-miR-616-5p	hsa-miR-616-5p	AAGTCACTGAAGGGTTT	chr12	56199249	56199233	+
636	MIMAT0003286	hsa-miR-617	-0.244452	1.18464	down	0.352915	3.97303	3.72858	15.7037	13.256	hsa-miR-617	hsa-miR-617	hsa-miR-617	GCCACCTTCAAATGGGA	chr12	81226348	81226333	+
637	MIMAT0003287	hsa-miR-618	0.0335862	1.02355	up	0.374525	0.17855	0.212137	1.13175	1.1584	hsa-miR-618	hsa-miR-618	hsa-miR-618	ACTCAGAAGGACAAGTAG	chr12	81329552	81329536	+
638	MIMAT0003288	hsa-miR-619	-0.0662889	1.04702	down	0.330065	0.261252	0.194963	1.19852	1.14469	hsa-miR-619	hsa-miR-619	hsa-miR-619	ACTGGGCACAAACATG	chr12	109230767	109230753	+
639	MIMAT0003289	hsa-miR-620	-0.212461	1.15866	down	0.300665	0.37854	0.166079	1.30003	1.12201	hsa-miR-620	hsa-miR-620	hsa-miR-620	ATTTCTATATCTATCTCCAT	chr12	116586444	116586426	+
640	MIMAT0003290	hsa-miR-621	0.035236	1.02472	up	0.486611	0.0537933	0.0890293	1.03799	1.06365	hsa-miR-621	hsa-miR-621	hsa-miR-621	AGGTAAGCGCTGTTGC	chr13	41384968	41384982	-
641	MIMAT0003291	hsa-miR-622	-0.0253035	1.01769	down	0.881371	5.43244	5.40713	43.1843	42.4335	hsa-miR-622	hsa-miR-622	hsa-miR-622	GCTCCAACCTCAGCAGA	chr13	90883501	90883516	-
642	MIMAT0003292	hsa-miR-623	-0.219069	1.16398	down	0.172776	5.42587	5.2068	42.9883	36.9321	hsa-miR-623	hsa-miR-623	hsa-miR-623	ACCCAACAGCCCCTGC	chr13	100008408	100008422	-
643	MIMAT0004807	hsa-miR-624-3p	-0.00163796	1.00114	down	0.990469	0.258293	0.256655	1.19606	1.19471	hsa-miR-624-3p	hsa-miR-624-3p	hsa-miR-624-3p	AGGTAATACCAATACCTTGTG	chr14	31483925	31483905	+
644	MIMAT0003293	hsa-miR-624-5p	-0.0161651	1.01127	down	0.798891	0.289764	0.273599	1.22244	1.20882	hsa-miR-624-5p	hsa-miR-624-5p	hsa-miR-624-5p	TGAACACAAGGTACTGGTAC	chr14	30553639	30553620	+
645	MIMAT0004808	hsa-miR-625-3p	-0.176557	1.13018	down	0.644806	1.3999	1.22334	2.63883	2.33487	hsa-miR-625-3p	hsa-miR-625-3p	hsa-miR-625-3p	TGAGGGGGAAAGTTCTATA	chr14	65937874	65937892	-
646	MIMAT0003294	hsa-miR-625-5p	0.376884	1.29853	up	0.648451	3.16231	3.5392	8.95265	11.6253	hsa-miR-625-5p	hsa-miR-625-5p	hsa-miR-625-5p	GGACTATAGAACTTTCCCC	chr14	65937836	65937854	-
647	MIMAT0003295	hsa-miR-626	0.0722728	1.05137	up	0.354735	0.138671	0.210944	1.10089	1.15745	hsa-miR-626	hsa-miR-626	hsa-miR-626	AAGACATTTTCAGACAGCT	chr15	41983844	41983861	-
648	MIMAT0003296	hsa-miR-627	0.0359716	1.02525	up	0.849161	0.999061	1.03503	1.9987	2.04916	hsa-miR-627	hsa-miR-627	hsa-miR-627	TCCTCTTTTCTTAGAGACTCAC	chr15	42491804	42491784	+
649	MIMAT0003297	hsa-miR-628-3p	0.0823867	1.05877	up	0.59198	2.37279	2.45518	5.17943	5.48381	hsa-miR-628-3p	hsa-miR-628-3p	hsa-miR-628-3p	TCGACTGCCACTCTT	chr15	55665218	55665205	+
650	MIMAT0004809	hsa-miR-628-5p	0.20095	1.14945	up	0.269208	0.719472	0.920422	1.64658	1.89267	hsa-miR-628-5p	hsa-miR-628-5p	hsa-miR-628-5p	CCTCTAGTAAATATGTCAGCA	chr15	55665181	55665162	+
651	MIMAT0003298	hsa-miR-629-3p	-0.107252	1.07717	down	0.642441	3.04235	2.9351	8.23831	7.64807	hsa-miR-629-3p	hsa-miR-629-3p	hsa-miR-629-3p	GCTGGGCTTACGTTGG	chr15	68158846	68158831	+
652	MIMAT0004810	hsa-miR-629-5p	-0.0852259	1.06085	down	0.66421	0.759601	0.674375	1.69302	1.59591	hsa-miR-629-5p	hsa-miR-629-5p	hsa-miR-629-5p	AGTTCTCCCAACGTAAAC	chr15	70371752	70371735	+
653	MIMAT0003299	hsa-miR-630	-0.814093	1.75819	down	0.247442	9.66879	8.85469	813.944	462.944	hsa-miR-630	hsa-miR-630	hsa-miR-630	ACCTTCCCTGGTACAGA	chr15	72879624	72879639	-
654	MIMAT0003300	hsa-miR-631	0.0671038	1.04761	up	0.882947	2.70803	2.77514	6.5343	6.8454	hsa-miR-631	hsa-miR-631	hsa-miR-631	GCTGAGGTCTGGGCC	chr15	75645987	75645974	+
655	MIMAT0003302	hsa-miR-632	-0.439933	1.35654	down	0.298232	1.79395	1.35402	3.46763	2.55623	hsa-miR-632	hsa-miR-632	hsa-miR-632	TCCCACAGGAAGCAGAC	chr17	30677191	30677206	-
656	MIMAT0003303	hsa-miR-633	-0.0167731	1.01169	down	0.685472	0.134951	0.118178	1.09806	1.08536	hsa-miR-633	hsa-miR-633	hsa-miR-633	TTTATTGTGGTAGATACTATTAG	chr17	61021637	61021658	-
657	MIMAT0003304	hsa-miR-634	-0.370431	1.29274	down	0.0714799	1.30299	0.93256	2.4674	1.90866	hsa-miR-634	hsa-miR-634	hsa-miR-634	GTCCAAAGTTGGGGTGCT	chr17	64783255	64783271	-
658	MIMAT0003305	hsa-miR-635	-0.0242883	1.01698	down	0.739803	0.198758	0.174469	1.14771	1.12855	hsa-miR-635	hsa-miR-635	hsa-miR-635	GGACATTGTTTCAGTGCCCA	chr17	66420629	66420611	+
659	MIMAT0003306	hsa-miR-636	-0.100447	1.07211	down	0.576018	3.6131	3.51265	12.2364	11.4134	hsa-miR-636	hsa-miR-636	hsa-miR-636	TGCGGGCGGGACG	chr17	74732614	74732603	+
660	MIMAT0003307	hsa-miR-637	-0.105558	1.07591	down	0.586552	0.333451	0.227894	1.26002	1.17112	hsa-miR-637	hsa-miR-637	hsa-miR-637	ACGCAGAGCCCGAAAGC	chr19	3961495	3961480	+
661	MIMAT0003308	hsa-miR-638	-0.714054	1.64041	down	0.00405112	12.8965	12.1824	7624.66	4648.03	hsa-miR-638	hsa-miR-638	hsa-miR-638	AGGCCGCCACCCGC	chr19	10829107	10829119	-
662	MIMAT0003309	hsa-miR-639	-0.0395364	1.02778	down	0.754303	1.88818	1.84865	3.70169	3.60162	hsa-miR-639	hsa-miR-639	hsa-miR-639	ACAGCGCTCGCAACCGC	chr19	14640422	14640437	-
663	MIMAT0003310	hsa-miR-640	0.140541	1.10232	up	0.581027	0.490065	0.630606	1.40451	1.54822	hsa-miR-640	hsa-miR-640	hsa-miR-640	AGAGGCAGGTTCCTGGA	chr19	19545937	19545952	-
664	MIMAT0003311	hsa-miR-641	0.0452744	1.03188	up	0.439037	0.126534	0.171808	1.09167	1.12647	hsa-miR-641	hsa-miR-641	hsa-miR-641	GAGGTGACTCTATCCTATG	chr19	40788488	40788471	+
665	MIMAT0003312	hsa-miR-642a-5p	-0.0289512	1.02027	down	0.794269	0.206702	0.177751	1.15405	1.13112	hsa-miR-642a-5p	hsa-miR-642a-5p	hsa-miR-642a-5p	CAAGACACATTTGGAGAG	chr19	46178205	46178222	-
666	MIMAT0018444	hsa-miR-642b-3p	-0.0364586	1.02559	down	0.611561	10.1743	10.1379	1155.51	1126.68	hsa-miR-642b-3p	hsa-miR-642b-3p	hsa-miR-642b-3p	GGGTCCCTCTCCAA	chr19	46178257	46178244	+
667	MIMAT0003313	hsa-miR-643	0.070324	1.04995	up	0.243373	0.142881	0.213205	1.10411	1.15926	hsa-miR-643	hsa-miR-643	hsa-miR-643	CTACCTGAGCTAGCATAC	chr19	52785115	52785131	-
668	MIMAT0003314	hsa-miR-644a	0.00861898	1.00599	up	0.890085	0.195716	0.204335	1.14529	1.15216	hsa-miR-644a	hsa-miR-644a	hsa-miR-644a	GCTCTAAGAAAGCCACA	chr20	33054192	33054208	-
669	MIMAT0003315	hsa-miR-645	0.370264	1.29259	up	0.0192155	0.282799	0.653063	1.21655	1.5725	hsa-miR-645	hsa-miR-645	hsa-miR-645	TCAGCAGTACCAGCCTAG	chr20	49202385	49202401	-
670	MIMAT0003316	hsa-miR-646	-0.0356138	1.02499	down	0.414213	0.151491	0.115877	1.11072	1.08363	hsa-miR-646	hsa-miR-646	hsa-miR-646	GCCTCAGAGGCAGCTGCT	chr20	58883594	58883610	-
671	MIMAT0003317	hsa-miR-647	-0.220049	1.16477	down	0.15945	0.375675	0.155626	1.29745	1.1139	hsa-miR-647	hsa-miR-647	hsa-miR-647	GAAGGAAGTGAGTGCAG	chr20	62574019	62574004	+
672	MIMAT0003318	hsa-miR-648	0.102081	1.07332	up	0.637367	3.07616	3.17824	8.43367	9.05204	hsa-miR-648	hsa-miR-648	hsa-miR-648	ACCAGTGCCCTGCACA	chr22	18463667	18463653	+
673	MIMAT0003319	hsa-miR-649	0.0548788	1.03877	up	0.647939	0.244192	0.299071	1.18443	1.23035	hsa-miR-649	hsa-miR-649	hsa-miR-649	GACTCTTGAACAACACAG	chr22	21388546	21388530	+
674	MIMAT0003320	hsa-miR-650	0.219138	1.16404	up	0.563362	2.90478	3.12392	7.48903	8.71751	hsa-miR-650	hsa-miR-650	hsa-miR-650	GTCCTGAGAGCGCTGC	chr22	23165291	23165305	-
675	MIMAT0003321	hsa-miR-651	-0.0200853	1.01402	down	0.893374	0.252368	0.232283	1.19116	1.17469	hsa-miR-651	hsa-miR-651	hsa-miR-651	CAAAAGTCAAGCTTATCCT	chrX	8095025	8095042	-
676	MIMAT0003322	hsa-miR-652-3p	0.262469	1.19953	up	0.346923	1.9114	2.17387	3.76174	4.51232	hsa-miR-652-3p	hsa-miR-652-3p	hsa-miR-652-3p	CACAACCCTAGTGGC	chrX	109298623	109298637	-
677	MIMAT0003328	hsa-miR-653	-0.0910312	1.06513	down	0.00990787	0.200842	0.109811	1.14937	1.07909	hsa-miR-653	hsa-miR-653	hsa-miR-653	CAGTAGAGATTGTTTCAACA	chr7	93112104	93112086	+
678	MIMAT0004814	hsa-miR-654-3p	0.383673	1.30466	up	0.425191	1.35457	1.73824	2.5572	3.33628	hsa-miR-654-3p	hsa-miR-654-3p	hsa-miR-654-3p	AAGGTGATGGTCAGCAGAC	chr14	101506610	101506627	-
679	MIMAT0003330	hsa-miR-654-5p	-0.0467508	1.03294	down	0.990466	3.9344	3.88765	15.2888	14.8013	hsa-miR-654-5p	hsa-miR-654-5p	hsa-miR-654-5p	GCACATGTTCTGCGGCCCA	chr14	100576327	100576345	-
680	MIMAT0003331	hsa-miR-655	-0.351377	1.27578	down	0.321045	0.613679	0.262301	1.53016	1.19939	hsa-miR-655	hsa-miR-655	hsa-miR-655	AAAGAGGTTAACCATGTATTA	chr14	101515949	101515968	-
681	MIMAT0003332	hsa-miR-656	-0.0192021	1.0134	down	0.79508	0.269335	0.250132	1.20525	1.18932	hsa-miR-656	hsa-miR-656	hsa-miR-656	AGAGGTTGACTGTATAATATT	chr14	101533104	101533123	-
682	MIMAT0003335	hsa-miR-657	-0.053908	1.03807	down	0.191274	0.113627	0.0597188	1.08194	1.04226	hsa-miR-657	hsa-miR-657	hsa-miR-657	CCTAGAGAGGGTGAGA	chr17	79099158	79099144	+
683	MIMAT0003336	hsa-miR-658	0.0300955	1.02108	up	0.71064	1.30451	1.3346	2.46999	2.52206	hsa-miR-658	hsa-miR-658	hsa-miR-658	ACCAACGGACCTACTTCCCT	chr22	38240363	38240345	+
684	MIMAT0003337	hsa-miR-659-3p	-0.0308524	1.02162	down	0.742003	4.22848	4.19763	18.7456	18.349	hsa-miR-659-3p	hsa-miR-659-3p	hsa-miR-659-3p	TGGGGACCCTCCCT	chr22	38243766	38243753	+
685	MIMAT0003338	hsa-miR-660-5p	0.926552	1.90073	up	0.122768	3.19096	4.11751	9.13215	17.3577	hsa-miR-660-5p	hsa-miR-660-5p	hsa-miR-660-5p	CAACTCCGATATGCAATGG	chrX	49777867	49777885	-
686	MIMAT0003324	hsa-miR-661	-0.0737466	1.05245	down	0.156294	0.22433	0.150584	1.16823	1.11002	hsa-miR-661	hsa-miR-661	hsa-miR-661	ACGCGCAGGCCAGAGA	chr8	145019432	145019418	+
687	MIMAT0003325	hsa-miR-662	0.136064	1.0989	up	0.697918	4.76778	4.90384	27.2423	29.9366	hsa-miR-662	hsa-miR-662	hsa-miR-662	CTGCTGGGCCACAACG	chr16	820249	820263	-
688	MIMAT0003326	hsa-miR-663a	0.246887	1.18664	up	0.869329	7.94205	8.18893	245.92	291.82	hsa-miR-663a	hsa-miR-663a	hsa-miR-663a	GCGGTCCCGCGGC	chr20	26188857	26188845	+
689	MIMAT0005867	hsa-miR-663b	0.30156	1.23248	up	0.710258	3.21983	3.52139	9.31677	11.4827	hsa-miR-663b	hsa-miR-663b	hsa-miR-663b	CCTCAGGCACGGC	chr2	133014649	133014638	+
690	MIMAT0005949	hsa-miR-664-3p	0.11846	1.08558	up	0.733365	2.88351	3.00197	7.37945	8.01095	hsa-miR-664-3p	hsa-miR-664-3p	hsa-miR-664-3p	TGTAGGCTGGGGATAAA	chr1	220373950	220373934	+
691	MIMAT0005948	hsa-miR-664-5p	0.111324	1.08022	up	0.713256	5.38383	5.49515	41.7536	45.103	hsa-miR-664-5p	hsa-miR-664-5p	hsa-miR-664-5p	ATCCAATCATTTTCCCTAGC	chr1	220373913	220373894	+
692	MIMAT0004952	hsa-miR-665	-0.282966	1.21669	down	0.543093	3.56302	3.28005	11.8188	9.7139	hsa-miR-665	hsa-miR-665	hsa-miR-665	AGGGGCCTCAGCCT	chr14	101341419	101341431	-
693	MIMAT0003881	hsa-miR-668	-0.051613	1.03642	down	0.695023	0.370569	0.318956	1.29286	1.24743	hsa-miR-668	hsa-miR-668	hsa-miR-668	GTAGTGGGCCGAGCCGA	chr14	101521644	101521659	-
694	MIMAT0010357	hsa-miR-670	-0.45872	1.37432	down	0.0748113	1.89134	1.43262	3.70979	2.69936	hsa-miR-670	hsa-miR-670	hsa-miR-670	CACCACATACACTCAGG	chr11	43581229	43581244	-
695	MIMAT0004819	hsa-miR-671-3p	0.0643495	1.04561	up	0.78916	0.359686	0.424036	1.28315	1.34168	hsa-miR-671-3p	hsa-miR-671-3p	hsa-miR-671-3p	GGTGGAGCCCTGA	chr7	150935583	150935594	-
696	MIMAT0003880	hsa-miR-671-5p	-0.580416	1.49528	down	0.294161	8.99053	8.41011	508.65	340.17	hsa-miR-671-5p	hsa-miR-671-5p	hsa-miR-671-5p	CTCCAGCCCCT	chr7	150935548	150935557	-
697	MIMAT0006790	hsa-miR-675-3p	0.0616294	1.04364	up	0.196303	0.175206	0.236835	1.12913	1.1784	hsa-miR-675-3p	hsa-miR-675-3p	hsa-miR-675-3p	TGAGCGGTGAGGGC	chr11	2018052	2018039	+
698	MIMAT0004284	hsa-miR-675-5p	0.0024157	1.00168	up	0.956249	0.221891	0.224307	1.16626	1.16822	hsa-miR-675-5p	hsa-miR-675-5p	hsa-miR-675-5p	CACTGTGGGCCCTC	chr11	2018020	2018007	+
699	MIMAT0018204	hsa-miR-676-3p	-0.0643805	1.04564	down	0.603136	0.360012	0.295632	1.28344	1.22742	hsa-miR-676-3p	hsa-miR-676-3p	hsa-miR-676-3p	AACTCAACAACCTTAGGA	chrX	69242752	69242769	-
700	MIMAT0018203	hsa-miR-676-5p	-0.113567	1.0819	down	0.206285	0.172694	0.0591271	1.12716	1.04184	hsa-miR-676-5p	hsa-miR-676-5p	hsa-miR-676-5p	TGCAAGTCCTGAGGTT	chrX	69242719	69242734	-
701	MIMAT0004927	hsa-miR-708-3p	-0.0468008	1.03297	down	0.42399	0.221091	0.17429	1.16561	1.12841	hsa-miR-708-3p	hsa-miR-708-3p	hsa-miR-708-3p	CTAGAAGCTCACAGTCTA	chr11	79113143	79113126	+
702	MIMAT0004926	hsa-miR-708-5p	-0.303228	1.2339	down	0.280131	3.06805	2.76483	8.38642	6.79666	hsa-miR-708-5p	hsa-miR-708-5p	hsa-miR-708-5p	CCCAGCTAGATTGTAA	chr11	79113098	79113083	+
703	MIMAT0012734	hsa-miR-711	0.197406	1.14663	up	0.677217	4.04655	4.24395	16.5247	18.9478	hsa-miR-711	hsa-miR-711	hsa-miR-711	CTTACGTCTCTCCCTG	chr3	48616398	48616384	+
704	MIMAT0012735	hsa-miR-718	-0.41199	1.33052	down	0.49995	6.83203	6.42004	113.932	85.63	hsa-miR-718	hsa-miR-718	hsa-miR-718	CGACGCCCGGC	chrX	153285432	153285423	+
705	MIMAT0005954	hsa-miR-720	-0.593117	1.5085	down	0.429615	13.299	12.7059	10078.8	6681.33	hsa-miR-720	hsa-miR-720	hsa-miR-720	TGGAGGCCCCAGC	chr3	164059160	164059171	-
706	MIMAT0004946	hsa-miR-744-3p	-0.0324585	1.02275	down	0.769655	0.152444	0.119986	1.11145	1.08672	hsa-miR-744-3p	hsa-miR-744-3p	hsa-miR-744-3p	AGGTTGAGGTTAGTGGCA	chr17	11985287	11985304	-
707	MIMAT0004945	hsa-miR-744-5p	0.362985	1.28608	up	0.521642	1.1699	1.53288	2.24996	2.89364	hsa-miR-744-5p	hsa-miR-744-5p	hsa-miR-744-5p	TGCTGTTAGCCCTA	chr17	11985234	11985247	-
708	MIMAT0003879	hsa-miR-758	0.186734	1.13818	up	0.0488954	0.151629	0.338363	1.11082	1.26432	hsa-miR-758	hsa-miR-758	hsa-miR-758	GGTTAGTGGACCAGGTCAC	chr14	101492412	101492429	-
709	MIMAT0010497	hsa-miR-759	-0.158919	1.11645	down	0.0447649	0.386348	0.22743	1.30708	1.17075	hsa-miR-759	hsa-miR-759	hsa-miR-759	GTCAAAATTGTTTGCACT	chr13	53384213	53384229	-
710	MIMAT0004957	hsa-miR-760	-0.271313	1.20691	down	0.353197	4.72755	4.45624	26.4932	21.9514	hsa-miR-760	hsa-miR-760	hsa-miR-760	TCCCCACAGACCCA	chr1	94312443	94312455	-
711	MIMAT0010364	hsa-miR-761	0.00625018	1.00434	up	0.90164	0.113552	0.119802	1.08189	1.08659	hsa-miR-761	hsa-miR-761	hsa-miR-761	TGTGTCAGTTTCACCC	chr1	52302043	52302029	+
712	MIMAT0010313	hsa-miR-762	-0.354579	1.27861	down	0.420213	10.8286	10.474	1818.55	1422.28	hsa-miR-762	hsa-miR-762	hsa-miR-762	GCTCGGCCCCGG	chr16	30905283	30905293	-
713	MIMAT0010367	hsa-miR-764	-0.107151	1.0771	down	0.517307	0.445864	0.338713	1.36213	1.26463	hsa-miR-764	hsa-miR-764	hsa-miR-764	AGGAGGACAAGTGAGC	chrX	113873935	113873949	-
714	MIMAT0003945	hsa-miR-765	-0.128518	1.09317	down	0.726664	6.15402	6.02551	71.2108	65.1416	hsa-miR-765	hsa-miR-765	hsa-miR-765	CATCACCTTCCTTCTCCT	chr1	156906011	156905995	+
715	MIMAT0003888	hsa-miR-766-3p	-0.059173	1.04187	down	0.543551	4.26339	4.20421	19.2047	18.4329	hsa-miR-766-3p	hsa-miR-766-3p	hsa-miR-766-3p	GCTGAGGCTGTGGGGCT	chrX	118780786	118780770	+
716	MIMAT0003883	hsa-miR-767-3p	-0.101187	1.07266	down	0.19326	0.281565	0.180378	1.21551	1.13318	hsa-miR-767-3p	hsa-miR-767-3p	hsa-miR-767-3p	AGAAACCATGGGGTATGA	chrX	151561975	151561959	+
717	MIMAT0003882	hsa-miR-767-5p	0.048436	1.03414	up	0.42867	0.227824	0.27626	1.17107	1.21105	hsa-miR-767-5p	hsa-miR-767-5p	hsa-miR-767-5p	CATGCTCAGACAACCAT	chrX	151561941	151561926	+
718	MIMAT0003887	hsa-miR-769-3p	-0.337953	1.26396	down	0.220489	3.74251	3.40456	13.3847	10.5894	hsa-miR-769-3p	hsa-miR-769-3p	hsa-miR-769-3p	AACCAAGACCCCGGAG	chr19	46522266	46522280	-
719	MIMAT0003886	hsa-miR-769-5p	0.168268	1.12371	up	0.870599	2.91635	3.08462	7.54935	8.48327	hsa-miR-769-5p	hsa-miR-769-5p	hsa-miR-769-5p	AGCTCAGAACCCAGAGGTC	chr19	46522223	46522240	-
720	MIMAT0003948	hsa-miR-770-5p	0.145472	1.10609	up	0.434973	2.41464	2.56011	5.33186	5.89753	hsa-miR-770-5p	hsa-miR-770-5p	hsa-miR-770-5p	TGGCCCTGACACGTGGT	chr14	101318753	101318768	-
721	MIMAT0004185	hsa-miR-802	0.0209086	1.0146	up	0.78455	0.119825	0.140733	1.0866	1.10247	hsa-miR-802	hsa-miR-802	hsa-miR-802	ACAAGGATGAATCTTTGTTA	chr21	37093034	37093052	-
722	MIMAT0004953	hsa-miR-873-5p	-0.491309	1.40572	down	0.302254	0.819096	0.327787	1.7643	1.25509	hsa-miR-873-5p	hsa-miR-873-5p	hsa-miR-873-5p	AGGAGACTCACAAGTTCCTG	chr9	28888907	28888888	+
723	MIMAT0004911	hsa-miR-874	-0.291162	1.22363	down	0.51277	7.69936	7.4082	207.844	169.859	hsa-miR-874	hsa-miR-874	hsa-miR-874	TCGGTCCCTCGGG	chr5	136983328	136983317	+
724	MIMAT0004923	hsa-miR-875-3p	0.063895	1.04528	up	0.38008	0.105142	0.169037	1.0756	1.12431	hsa-miR-875-3p	hsa-miR-875-3p	hsa-miR-875-3p	CACAACCTCAGTGTTTC	chr8	100549078	100549063	+
725	MIMAT0004922	hsa-miR-875-5p	-0.376079	1.29781	down	0.309712	0.851718	0.475639	1.80465	1.39053	hsa-miR-875-5p	hsa-miR-875-5p	hsa-miR-875-5p	CACCTGATAAAACTGAGGTATA	chr8	100549045	100549025	+
726	MIMAT0004925	hsa-miR-876-3p	-0.010729	1.00746	down	0.944372	0.351494	0.340765	1.27588	1.26643	hsa-miR-876-3p	hsa-miR-876-3p	hsa-miR-876-3p	TGAATTACTTTGTAAACCACCA	chr9	28863694	28863674	+
727	MIMAT0004924	hsa-miR-876-5p	-0.0368465	1.02587	down	0.843898	0.4675	0.430653	1.38271	1.34784	hsa-miR-876-5p	hsa-miR-876-5p	hsa-miR-876-5p	TGGTGATTCACAAAGAAATCCA	chr9	28863655	28863635	+
728	MIMAT0004950	hsa-miR-877-3p	-0.310723	1.24033	down	0.445229	4.79591	4.48519	27.7787	22.3963	hsa-miR-877-3p	hsa-miR-877-3p	hsa-miR-877-3p	CTGGGAGGAGGGAG	chr6	30552181	30552194	-
729	MIMAT0004949	hsa-miR-877-5p	0.240397	1.18132	up	0.764507	4.26559	4.50599	19.2341	22.7216	hsa-miR-877-5p	hsa-miR-877-5p	hsa-miR-877-5p	CCCTGCGCCATCT	chr6	30552116	30552128	-
730	MIMAT0004948	hsa-miR-885-3p	-0.0033126	1.0023	down	0.968245	0.548817	0.545505	1.46289	1.45953	hsa-miR-885-3p	hsa-miR-885-3p	hsa-miR-885-3p	TATCCACTACACCCCG	chr3	10436236	10436222	+
731	MIMAT0004947	hsa-miR-885-5p	-0.195984	1.14551	down	0.761162	1.12383	0.927845	2.17925	1.90243	hsa-miR-885-5p	hsa-miR-885-5p	hsa-miR-885-5p	AGAGGCAGGGTAGTGTA	chr3	10436204	10436189	+
732	MIMAT0004951	hsa-miR-887	-0.314865	1.2439	down	0.528068	5.85773	5.54286	57.9899	46.6196	hsa-miR-887	hsa-miR-887	hsa-miR-887	CCTCGGGATGGCGC	chr5	15935347	15935359	-
733	MIMAT0004917	hsa-miR-888-3p	0.024105	1.01685	up	0.679356	0.0908806	0.114986	1.06502	1.08296	hsa-miR-888-3p	hsa-miR-888-3p	hsa-miR-888-3p	TTCACCCAAAGAGGTGTC	chrX	145076368	145076351	+
734	MIMAT0004916	hsa-miR-888-5p	-0.0332557	1.02332	down	0.522203	0.117119	0.0838632	1.08457	1.05985	hsa-miR-888-5p	hsa-miR-888-5p	hsa-miR-888-5p	TGACTGACAGCTTTTTGAG	chrX	145076332	145076314	+
735	MIMAT0004921	hsa-miR-889	-0.0093831	1.00653	down	0.849171	0.154354	0.14497	1.11292	1.10571	hsa-miR-889	hsa-miR-889	hsa-miR-889	ACAATGGTTGTCCGATATTA	chr14	101514288	101514306	-
736	MIMAT0004912	hsa-miR-890	0.176956	1.1305	up	0.149307	0.377364	0.55432	1.29897	1.46848	hsa-miR-890	hsa-miR-890	hsa-miR-890	CAACTGATGCCTTTCCA	chrX	145075823	145075808	+
737	MIMAT0004902	hsa-miR-891a	0.090572	1.06479	up	0.073762	0.0575971	0.148169	1.04073	1.10816	hsa-miR-891a	hsa-miR-891a	hsa-miR-891a	TCAGTGGCTCAGGT	chrX	145109343	145109331	+
738	MIMAT0004913	hsa-miR-891b	-0.118657	1.08572	down	0.230167	0.267641	0.148984	1.20384	1.10879	hsa-miR-891b	hsa-miR-891b	hsa-miR-891b	TCAATGACTCAGGTAAGTTGC	chrX	145082602	145082583	+
739	MIMAT0004907	hsa-miR-892a	0.172774	1.12722	up	0.0716572	0.289681	0.462455	1.22237	1.37788	hsa-miR-892a	hsa-miR-892a	hsa-miR-892a	CTACGCAGAAAGGACACAGT	chrX	145078251	145078233	+
740	MIMAT0004918	hsa-miR-892b	-0.650116	1.56929	down	0.162656	5.12896	4.47885	34.9922	22.298	hsa-miR-892b	hsa-miR-892b	hsa-miR-892b	TCTACCCAGAAAGGAGCCA	chrX	145078782	145078765	+
741	MIMAT0004970	hsa-miR-920	-0.0563573	1.03984	down	0.591918	0.366606	0.310248	1.28932	1.23992	hsa-miR-920	hsa-miR-920	hsa-miR-920	TACTGCTTCCACAGCTC	chr12	24365409	24365424	-
742	MIMAT0004971	hsa-miR-921	-0.141033	1.10269	down	0.587822	3.07721	2.93618	8.4398	7.6538	hsa-miR-921	hsa-miR-921	hsa-miR-921	GAATCCTGGTTCTGTCC	chr1	166124005	166123990	+
743	MIMAT0004972	hsa-miR-922	-0.0456068	1.03212	down	0.465191	0.108896	0.063289	1.0784	1.04485	hsa-miR-922	hsa-miR-922	hsa-miR-922	GACGTAGTCCTATTCTC	chr3	197401445	197401430	+
744	MIMAT0004974	hsa-miR-924	-0.159927	1.11723	down	0.278399	0.581853	0.421926	1.49677	1.33971	hsa-miR-924	hsa-miR-924	hsa-miR-924	GCAAGACATCACAAGACTCT	chr18	37202109	37202091	+
745	MIMAT0004976	hsa-miR-933	-0.805086	1.74725	down	0.0329399	2.37089	1.56581	5.17261	2.96043	hsa-miR-933	hsa-miR-933	hsa-miR-933	GGGAGAGGTCTCCCT	chr2	176032428	176032415	+
746	MIMAT0004977	hsa-miR-934	0.524296	1.43823	up	0.177676	0.606976	1.13127	1.52306	2.19052	hsa-miR-934	hsa-miR-934	hsa-miR-934	CCAGTGTCTCCAG	chrX	135633061	135633072	-
747	MIMAT0004978	hsa-miR-935	-0.0536766	1.03791	down	0.0644702	0.0966411	0.0429645	1.06928	1.03023	hsa-miR-935	hsa-miR-935	hsa-miR-935	GCGGTAGCGGAAGCGG	chr19	54485624	54485638	-
748	MIMAT0004979	hsa-miR-936	-0.262175	1.19929	down	0.497993	4.69143	4.42926	25.8382	21.5446	hsa-miR-936	hsa-miR-936	hsa-miR-936	CTGCGATTCCTCCCT	chr10	105807882	105807869	+
749	MIMAT0004980	hsa-miR-937	-0.182452	1.13481	down	0.304172	0.621904	0.439452	1.5389	1.35609	hsa-miR-937	hsa-miR-937	hsa-miR-937	GGCAGAGAGTCAGAGC	chr8	144895198	144895184	+
750	MIMAT0004981	hsa-miR-938	-0.0130398	1.00908	down	0.826336	0.0923737	0.0793339	1.06612	1.05653	hsa-miR-938	hsa-miR-938	hsa-miR-938	ACTGGGTTCACCTTTA	chr10	29891228	29891214	+
751	MIMAT0004982	hsa-miR-939	-0.413782	1.33217	down	0.0777929	9.34871	8.93493	651.991	489.419	hsa-miR-939	hsa-miR-939	hsa-miR-939	CACCCCCAGAGCC	chr8	145619401	145619390	+
752	MIMAT0004983	hsa-miR-940	0.27041	1.20615	up	0.86617	9.33164	9.60205	644.323	777.15	hsa-miR-940	hsa-miR-940	hsa-miR-940	GGGGAGCGGGGG	chr16	2321817	2321827	-
753	MIMAT0004984	hsa-miR-941	-0.0826789	1.05898	down	0.556957	0.220975	0.138296	1.16552	1.1006	hsa-miR-941	hsa-miR-941	hsa-miR-941	GCACATGTGCACACAG	chr20	62550855	62550870	-
754	MIMAT0004985	hsa-miR-942	0.198825	1.14776	up	0.100314	0.324793	0.523618	1.25248	1.43756	hsa-miR-942	hsa-miR-942	hsa-miR-942	CACATGGCCAAAACAGAGAA	chr1	117637280	117637298	-
755	MIMAT0004986	hsa-miR-943	-0.0678496	1.04815	down	0.26646	0.170976	0.103127	1.12582	1.0741	hsa-miR-943	hsa-miR-943	hsa-miR-943	CTGGAGGACGGCAA	chr4	1988185	1988173	+
756	MIMAT0004987	hsa-miR-944	-0.541547	1.45553	down	0.21089	1.103	0.561457	2.14801	1.47576	hsa-miR-944	hsa-miR-944	hsa-miR-944	CTCATCCGATGTACAATAAT	chr3	189547767	189547785	-
757	MIMAT0005823	hsa-miR-1178	0.0418182	1.02941	up	0.647401	0.216498	0.258316	1.16191	1.19608	hsa-miR-1178	hsa-miR-1178	hsa-miR-1178	CTAGGGAAGAACAGTGA	chr12	120151514	120151499	+
758	MIMAT0005824	hsa-miR-1179	0.0765206	1.05447	up	0.40766	0.382127	0.458647	1.30326	1.37425	hsa-miR-1179	hsa-miR-1179	hsa-miR-1179	CCAACCAATGAAAGAATG	chr15	89151356	89151372	-
759	MIMAT0005825	hsa-miR-1180	-0.371873	1.29403	down	0.326701	3.76607	3.3942	13.6051	10.5137	hsa-miR-1180	hsa-miR-1180	hsa-miR-1180	ACACACCCACGCG	chr17	19247880	19247869	+
760	MIMAT0005826	hsa-miR-1181	-0.633655	1.55149	down	0.380615	7.87955	7.24589	235.494	151.786	hsa-miR-1181	hsa-miR-1181	hsa-miR-1181	CGGCTCGGGTGG	chr19	10514167	10514157	+
761	MIMAT0005827	hsa-miR-1182	-0.192977	1.14312	down	0.474547	5.05564	4.86266	33.2583	29.0943	hsa-miR-1182	hsa-miR-1182	hsa-miR-1182	GTCACATCCCTCCCA	chr1	231155657	231155644	+
762	MIMAT0005828	hsa-miR-1183	-0.0868093	1.06202	down	0.659856	6.52864	6.44183	92.3244	86.9329	hsa-miR-1183	hsa-miR-1183	hsa-miR-1183	TGCCCACTCTCACCA	chr7	21510736	21510749	-
763	MIMAT0005829	hsa-miR-1184	0.0516132	1.03642	up	0.449481	0.186594	0.238207	1.13807	1.17953	hsa-miR-1184	hsa-miR-1184	hsa-miR-1184	GGAAGCCATCAAGTCG	chrX	154687245	154687260	-
764	MIMAT0005798	hsa-miR-1185-5p	0.0482367	1.034	up	0.631464	0.38445	0.432687	1.30536	1.34974	hsa-miR-1185-5p	hsa-miR-1185-5p	hsa-miR-1185-5p	AACATACAAAGGGTATCCT	chr14	101509330	101509348	-
765	MIMAT0015049	hsa-miR-1193	-0.0954013	1.06836	down	0.127366	0.182818	0.087417	1.1351	1.06247	hsa-miR-1193	hsa-miR-1193	hsa-miR-1193	GCACGTCACCGGT	chr14	101496409	101496420	-
766	MIMAT0005955	hsa-miR-1197	-0.127294	1.09224	down	0.343449	0.24863	0.121336	1.18808	1.08774	hsa-miR-1197	hsa-miR-1197	hsa-miR-1197	AGAAGTAGACCATGTGTC	chr14	101491961	101491977	-
767	MIMAT0005863	hsa-miR-1200	-0.0395818	1.02782	down	0.376103	0.117524	0.0779419	1.08487	1.05551	hsa-miR-1200	hsa-miR-1200	hsa-miR-1200	GAGGCTCAGAATGGC	chr7	36958991	36958978	+
768	MIMAT0005865	hsa-miR-1202	0.600422	1.51616	up	0.87051	12.1033	12.7037	4400.03	6671.15	hsa-miR-1202	hsa-miR-1202	hsa-miR-1202	CTCCCCCACTGCA	chr6	156267952	156267963	-
769	MIMAT0005866	hsa-miR-1203	-0.00328289	1.00228	down	0.874623	0.862607	0.859324	1.81832	1.81419	hsa-miR-1203	hsa-miR-1203	hsa-miR-1203	GAGCTGCATCCTGGC	chr17	46233814	46233801	+
770	MIMAT0005868	hsa-miR-1204	0.0227146	1.01587	up	0.78278	0.206825	0.22954	1.15415	1.17246	hsa-miR-1204	hsa-miR-1204	hsa-miR-1204	ATAATGGAGACCAGGCC	chr8	128808216	128808231	-
771	MIMAT0005869	hsa-miR-1205	0.0551409	1.03896	up	0.291777	0.136996	0.192137	1.09961	1.14245	hsa-miR-1205	hsa-miR-1205	hsa-miR-1205	CTCAAAGCAAACCCTG	chr8	128972891	128972905	-
772	MIMAT0005870	hsa-miR-1206	0.0373735	1.02624	up	0.692682	0.304527	0.3419	1.23501	1.26742	hsa-miR-1206	hsa-miR-1206	hsa-miR-1206	GCTTAAACATCTACATGAAC	chr8	129021149	129021167	-
773	MIMAT0005872	hsa-miR-1207-3p	0.0681031	1.04834	up	0.556378	0.336351	0.404454	1.26256	1.32359	hsa-miR-1207-3p	hsa-miR-1207-3p	hsa-miR-1207-3p	GAAATGAGGGCCAGC	chr8	129061453	129061466	-
774	MIMAT0005871	hsa-miR-1207-5p	-0.172263	1.12682	down	0.64684	12.2617	12.0895	4910.75	4358.04	hsa-miR-1207-5p	hsa-miR-1207-5p	hsa-miR-1207-5p	CCCCTCCCAGCCT	chr8	129061414	129061425	-
775	MIMAT0005873	hsa-miR-1208	0.134634	1.09781	up	0.790956	3.47099	3.60562	11.0885	12.1731	hsa-miR-1208	hsa-miR-1208	hsa-miR-1208	TCCGCCTGTCTGAAC	chr8	129162379	129162392	-
776	MIMAT0005459	hsa-miR-1224-3p	0.0351448	1.02466	up	0.782352	0.419454	0.454599	1.33742	1.3704	hsa-miR-1224-3p	hsa-miR-1224-3p	hsa-miR-1224-3p	CTGAGGAGAGAGGAGG	chr3	183959263	183959277	-
777	MIMAT0005458	hsa-miR-1224-5p	-0.442767	1.35921	down	0.240415	9.28526	8.84249	623.939	459.046	hsa-miR-1224-5p	hsa-miR-1224-5p	hsa-miR-1224-5p	CCACCTCCCGA	chr3	183959202	183959211	-
778	MIMAT0005573	hsa-miR-1225-3p	-0.262719	1.19974	down	0.266366	4.33549	4.07278	20.189	16.8278	hsa-miR-1225-3p	hsa-miR-1225-3p	hsa-miR-1225-3p	CTGGGGGCGGC	chr16	2140285	2140276	+
779	MIMAT0005572	hsa-miR-1225-5p	-0.326451	1.25392	down	0.430638	12.8328	12.5064	7295.67	5818.27	hsa-miR-1225-5p	hsa-miR-1225-5p	hsa-miR-1225-5p	CCCCCCACTGG	chr16	2140217	2140208	+
780	MIMAT0005577	hsa-miR-1226-3p	-0.0542852	1.03834	down	0.502653	0.142615	0.08833	1.1039	1.06314	hsa-miR-1226-3p	hsa-miR-1226-3p	hsa-miR-1226-3p	CTAGGGAACACAGGG	chr3	47891105	47891119	-
781	MIMAT0005576	hsa-miR-1226-5p	-0.253438	1.19204	down	0.433316	6.49995	6.24651	90.5063	75.9253	hsa-miR-1226-5p	hsa-miR-1226-5p	hsa-miR-1226-5p	CCCCATCCAGG	chr3	47891060	47891070	-
782	MIMAT0005580	hsa-miR-1227	-0.163315	1.11986	down	0.0904896	0.449077	0.285762	1.36517	1.21905	hsa-miR-1227	hsa-miR-1227	hsa-miR-1227	CTGGGGAAAAGGGTGG	chr19	2234148	2234134	+
783	MIMAT0005583	hsa-miR-1228-3p	-0.158525	1.11615	down	0.520286	5.74416	5.58564	53.6001	48.0225	hsa-miR-1228-3p	hsa-miR-1228-3p	hsa-miR-1228-3p	GGGGGGCGAGG	chr12	57588347	57588357	-
784	MIMAT0005582	hsa-miR-1228-5p	0.0446009	1.0314	up	0.854132	2.28348	2.32808	4.86851	5.02137	hsa-miR-1228-5p	hsa-miR-1228-5p	hsa-miR-1228-5p	CACACACCTGCC	chr12	57588296	57588307	-
785	MIMAT0005584	hsa-miR-1229	-0.366938	1.28961	down	0.109843	2.64104	2.2741	6.23779	4.83695	hsa-miR-1229	hsa-miR-1229	hsa-miR-1229	CTGTGGGAGGGC	chr5	179225346	179225336	+
786	MIMAT0005586	hsa-miR-1231	0.0420107	1.02955	up	0.342556	0.0231817	0.0651924	1.0162	1.04622	hsa-miR-1231	hsa-miR-1231	hsa-miR-1231	GCAGCTGTCCG	chr1	201777753	201777762	-
787	MIMAT0005588	hsa-miR-1233	-0.00405397	1.00281	down	0.961139	0.12788	0.123826	1.09269	1.08962	hsa-miR-1233	hsa-miR-1233	hsa-miR-1233	CTGCGGGAGGAC	chr15	34674351	34674340	+
788	MIMAT0005589	hsa-miR-1234	-0.0115766	1.00806	down	0.909394	4.78904	4.77746	27.6467	27.4258	hsa-miR-1234	hsa-miR-1234	hsa-miR-1234	GTGGGGTGGGT	chr8	145625557	145625548	+
789	MIMAT0005591	hsa-miR-1236	-0.02099	1.01466	down	0.814155	0.170144	0.149154	1.12517	1.10892	hsa-miR-1236	hsa-miR-1236	hsa-miR-1236	CTGGAGAGACAAGGGG	chr6	31924717	31924703	+
790	MIMAT0005592	hsa-miR-1237	-0.316389	1.24521	down	0.357286	3.04826	2.73187	8.27211	6.64315	hsa-miR-1237	hsa-miR-1237	hsa-miR-1237	CTGGGGGACGG	chr11	64136166	64136175	-
791	MIMAT0005593	hsa-miR-1238	-0.392689	1.31284	down	0.192611	4.01009	3.6174	16.1123	12.2728	hsa-miR-1238	hsa-miR-1238	hsa-miR-1238	GGGGCAGACAGAC	chr19	10662867	10662878	-
792	MIMAT0005894	hsa-miR-1243	-0.408686	1.32748	down	0.140944	1.58665	1.17797	3.00352	2.26258	hsa-miR-1243	hsa-miR-1243	hsa-miR-1243	CACTCCTATAATTGATCCAG	chr4	114028026	114028044	-
793	MIMAT0005896	hsa-miR-1244	0.674927	1.59652	up	0.0477944	1.43119	2.10612	2.6967	4.30532	hsa-miR-1244	hsa-miR-1244	hsa-miR-1244	AACCATCTCATACAAACCA	chr2	232578085	232578103	-
794	MIMAT0005897	hsa-miR-1245a	0.114348	1.08249	up	0.245723	0.115656	0.230004	1.08347	1.17284	hsa-miR-1245a	hsa-miR-1245a	hsa-miR-1245a	ATGTAGGCCTTTAGATCAC	chr2	189842864	189842882	-
795	MIMAT0005898	hsa-miR-1246	0.353675	1.27781	up	0.537389	8.7845	9.13818	440.96	563.463	hsa-miR-1246	hsa-miR-1246	hsa-miR-1246	CCTGCTCCAAAAATCC	chr2	177465736	177465722	+
796	MIMAT0005899	hsa-miR-1247-5p	-0.0874185	1.06247	down	0.230685	0.252765	0.165347	1.19149	1.12144	hsa-miR-1247-5p	hsa-miR-1247-5p	hsa-miR-1247-5p	TCCGGGGACGAACG	chr14	102026684	102026671	+
797	MIMAT0005900	hsa-miR-1248	0.19321	1.1433	up	0.402674	0.543225	0.736435	1.45723	1.66605	hsa-miR-1248	hsa-miR-1248	hsa-miR-1248	TTTAGCACAGTGCTTATACA	chr3	186504472	186504490	-
798	MIMAT0005901	hsa-miR-1249	-0.150964	1.11031	down	0.55372	5.77319	5.62222	54.6893	49.2558	hsa-miR-1249	hsa-miR-1249	hsa-miR-1249	TGAAGAAGGGGGGGA	chr22	45596896	45596883	+
799	MIMAT0005902	hsa-miR-1250	0.174051	1.12822	up	0.281528	0.7139	0.887951	1.64023	1.85055	hsa-miR-1250	hsa-miR-1250	hsa-miR-1250	AAAGGCCACATCCAGC	chr17	79107039	79107025	+
800	MIMAT0005903	hsa-miR-1251	-0.0823255	1.05872	down	0.218868	0.107134	0.0248087	1.07709	1.01734	hsa-miR-1251	hsa-miR-1251	hsa-miR-1251	AGCGCCTTTGGCAG	chr12	97885699	97885711	-
801	MIMAT0005944	hsa-miR-1252	0.0350414	1.02459	up	0.469204	0.29819	0.333231	1.2296	1.25983	hsa-miR-1252	hsa-miR-1252	hsa-miR-1252	TAAATGAATTCAATTTCCTTCT	chr12	79813042	79813062	-
802	MIMAT0005904	hsa-miR-1253	-0.0346627	1.02432	down	0.627203	0.154363	0.1197	1.11293	1.08651	hsa-miR-1253	hsa-miR-1253	hsa-miR-1253	TGCAGGCTGATCTTCTT	chr17	2651415	2651400	+
803	MIMAT0005905	hsa-miR-1254	0.526911	1.44084	up	0.840846	3.56706	4.09397	11.852	17.0769	hsa-miR-1254	hsa-miR-1254	hsa-miR-1254	ACTGCAGGCTCCAGC	chr10	23682346	23682360	-
804	MIMAT0005906	hsa-miR-1255a	-0.198429	1.14745	down	0.324664	0.461429	0.263	1.37691	1.19997	hsa-miR-1255a	hsa-miR-1255a	hsa-miR-1255a	AATCTACTTTCTTTGCTCATC	chr4	102251508	102251489	+
805	MIMAT0005945	hsa-miR-1255b-5p	-0.0438979	1.0309	down	0.930194	0.962149	0.918251	1.94821	1.88982	hsa-miR-1255b-5p	hsa-miR-1255b-5p	hsa-miR-1255b-5p	AACCACTTTCTTTGCTCA	chr1	167967907	167967924	-
806	MIMAT0005907	hsa-miR-1256	-0.0511817	1.03611	down	0.50541	0.237636	0.186455	1.17906	1.13796	hsa-miR-1256	hsa-miR-1256	hsa-miR-1256	AGCTAGTGAGAAGTCAATG	chr1	21314862	21314845	+
807	MIMAT0005908	hsa-miR-1257	0.116842	1.08436	up	0.107054	0.16816	0.285003	1.12362	1.21841	hsa-miR-1257	hsa-miR-1257	hsa-miR-1257	GGTCAGAACCCATCAT	chr20	60528643	60528629	+
808	MIMAT0005909	hsa-miR-1258	0.053974	1.03812	up	0.70366	0.754125	0.808099	1.68661	1.7509	hsa-miR-1258	hsa-miR-1258	hsa-miR-1258	TTCCACGACCTAATCCT	chr2	180725626	180725611	+
809	MIMAT0005911	hsa-miR-1260a	0.0406777	1.0286	up	0.881125	7.37292	7.4136	165.756	170.497	hsa-miR-1260a	hsa-miR-1260a	hsa-miR-1260a	TGGTGGCAGAGGTGG	chr14	77732577	77732591	-
810	MIMAT0015041	hsa-miR-1260b	0.00736758	1.00512	up	0.851865	6.60408	6.61145	97.2809	97.7789	hsa-miR-1260b	hsa-miR-1260b	hsa-miR-1260b	ATGGTGGCAGTGGTG	chr11	96074616	96074629	-
811	MIMAT0005913	hsa-miR-1261	0.173358	1.12768	up	0.57546	0.795655	0.969013	1.73587	1.9575	hsa-miR-1261	hsa-miR-1261	hsa-miR-1261	AAGCCAAAGCCTTATCC	chr11	90602311	90602296	+
812	MIMAT0005914	hsa-miR-1262	-0.021445	1.01498	down	0.88575	0.71344	0.691995	1.63971	1.61552	hsa-miR-1262	hsa-miR-1262	hsa-miR-1262	ATCCTTCTACAAATTCACCC	chr1	68649235	68649217	+
813	MIMAT0005915	hsa-miR-1263	0.0917406	1.06566	up	0.0951177	0.0748349	0.166576	1.05324	1.12239	hsa-miR-1263	hsa-miR-1263	hsa-miR-1263	ACTCAGTATGCCAGGG	chr3	163889292	163889278	+
814	MIMAT0005791	hsa-miR-1264	0.11291	1.08141	up	0.391134	0.32181	0.43472	1.2499	1.35165	hsa-miR-1264	hsa-miR-1264	hsa-miR-1264	AACAGGTGCTCAAATAAGA	chrX	113887176	113887193	-
815	MIMAT0005918	hsa-miR-1265	0.121465	1.08784	up	0.401189	0.375542	0.497007	1.29733	1.41128	hsa-miR-1265	hsa-miR-1265	hsa-miR-1265	AACAACACTTGACCACA	chr10	14478594	14478609	-
816	MIMAT0005920	hsa-miR-1266	0.0870226	1.06218	up	0.595143	0.521605	0.608627	1.43555	1.52481	hsa-miR-1266	hsa-miR-1266	hsa-miR-1266	AGCCCTGTTCTACAGC	chr15	52569348	52569334	+
817	MIMAT0005921	hsa-miR-1267	-0.158551	1.11617	down	0.107649	0.371456	0.212905	1.29366	1.15902	hsa-miR-1267	hsa-miR-1267	hsa-miR-1267	TGGGGATTACACTTCAAC	chr13	108183550	108183534	+
818	MIMAT0005922	hsa-miR-1268a	-0.406756	1.3257	down	0.219565	10.8005	10.3938	1783.55	1345.37	hsa-miR-1268a	hsa-miR-1268a	hsa-miR-1268a	CCCCCACCACCAC	chr15	22513250	22513238	+
819	MIMAT0005923	hsa-miR-1269a	-0.0780212	1.05557	down	0.483056	0.144481	0.0664598	1.10533	1.04714	hsa-miR-1269a	hsa-miR-1269a	hsa-miR-1269a	CCAGTAGCACGGCT	chr4	67142616	67142629	-
820	MIMAT0005924	hsa-miR-1270	0.21905	1.16397	up	0.0982929	0.419443	0.638494	1.33741	1.5567	hsa-miR-1270	hsa-miR-1270	hsa-miR-1270	ACACAGCTCTTCCATATC	chr19	20510115	20510098	+
821	MIMAT0005796	hsa-miR-1271-5p	0.381038	1.30228	up	0.289609	0.423595	0.804633	1.34127	1.7467	hsa-miR-1271-5p	hsa-miR-1271-5p	hsa-miR-1271-5p	TGAGTGCTTGCTAGGTG	chr5	175794968	175794984	-
822	MIMAT0005925	hsa-miR-1272	-0.0744393	1.05295	down	0.162726	0.165659	0.0912193	1.12168	1.06527	hsa-miR-1272	hsa-miR-1272	hsa-miR-1272	TTTCAGAATTTGCTGCCA	chr15	65054630	65054614	+
823	MIMAT0005926	hsa-miR-1273a	0.0348122	1.02442	up	0.560344	0.0897254	0.124538	1.06417	1.09016	hsa-miR-1273a	hsa-miR-1273a	hsa-miR-1273a	AAGAAAGAGTCTTGCTTTG	chr8	101036309	101036291	+
824	MIMAT0015017	hsa-miR-1273c	-0.613557	1.53003	down	0.416284	5.23732	4.62376	37.7216	24.6542	hsa-miR-1273c	hsa-miR-1273c	hsa-miR-1273c	GACAGGGTCTCGTTTT	chr6	155174510	155174524	-
825	MIMAT0015090	hsa-miR-1273d	-0.00645835	1.00449	down	0.955313	3.74901	3.74255	13.4451	13.3851	hsa-miR-1273d	hsa-miR-1273d	hsa-miR-1273d	ACTGCAGCCTCAACC	chr1	10287796	10287809	-
826	MIMAT0018079	hsa-miR-1273e	0.176844	1.13041	up	0.345111	4.80143	4.97828	27.8853	31.5218	hsa-miR-1273e	hsa-miR-1273e	hsa-miR-1273e	TCCACTTCCTGGGTTC
827	MIMAT0005927	hsa-miR-1274a	0.496386	1.41068	up	0.552375	6.21	6.70639	74.0282	104.43	hsa-miR-1274a	hsa-miR-1274a	hsa-miR-1274a	TGGCGCCTGAACAG	chr5	41475752	41475764	-
828	MIMAT0005938	hsa-miR-1274b	0.310658	1.24027	up	0.798295	10.5656	10.8763	1515.54	1879.69	hsa-miR-1274b	hsa-miR-1274b	hsa-miR-1274b	TGGCGCCCGAACA	chr19	58024405	58024394	+
829	MIMAT0005929	hsa-miR-1275	-0.204935	1.15263	down	0.701687	9.24297	9.03803	605.913	525.677	hsa-miR-1275	hsa-miR-1275	hsa-miR-1275	GACAGCCTCTCCCC	chr6	33967782	33967770	+
830	MIMAT0005930	hsa-miR-1276	0.272228	1.20767	up	0.503868	1.27933	1.55155	2.42726	2.93133	hsa-miR-1276	hsa-miR-1276	hsa-miR-1276	TGTCTCCACAGGGCT	chr15	86313757	86313744	+
831	MIMAT0005933	hsa-miR-1277-3p	-0.0831782	1.05935	down	0.410776	0.747693	0.664515	1.67911	1.58504	hsa-miR-1277-3p	hsa-miR-1277-3p	hsa-miR-1277-3p	AAAATACATATATATCTACGTA	chrX	117520403	117520424	-
832	MIMAT0005936	hsa-miR-1278	-0.1612	1.11822	down	0.0881738	0.466315	0.305116	1.38158	1.23552	hsa-miR-1278	hsa-miR-1278	hsa-miR-1278	ATAGATGATATGCACAGTACT	chr1	193105684	193105703	-
833	MIMAT0005937	hsa-miR-1279	0.131824	1.09568	up	0.131372	0.104845	0.236669	1.07538	1.17827	hsa-miR-1279	hsa-miR-1279	hsa-miR-1279	AGAAAGAAGCAATATGA	chr12	69666967	69666952	+
834	MIMAT0005946	hsa-miR-1280	-0.0145624	1.01014	down	0.972805	7.06488	7.05032	133.888	132.543	hsa-miR-1280	hsa-miR-1280	hsa-miR-1280	GGGTGGCAGCGG	chr3	128081018	128081028	-
835	MIMAT0005939	hsa-miR-1281	-0.490842	1.40526	down	0.154183	5.22083	4.72998	37.2928	26.5379	hsa-miR-1281	hsa-miR-1281	hsa-miR-1281	GGGAGAGGAGGAGG	chr22	41488553	41488565	-
836	MIMAT0005940	hsa-miR-1282	-0.150089	1.10964	down	0.107309	0.553712	0.403623	1.46786	1.32283	hsa-miR-1282	hsa-miR-1282	hsa-miR-1282	AAGCAGAAAAAGGCAAAC	chr15	44085884	44085868	+
837	MIMAT0005799	hsa-miR-1283	0.0692374	1.04916	up	0.0906121	0.0382093	0.107447	1.02684	1.07732	hsa-miR-1283	hsa-miR-1283	hsa-miR-1283	AGAAAGCGCTTTCCTTT	chr19	54191753	54191769	-
838	MIMAT0005941	hsa-miR-1284	-0.150091	1.10964	down	0.0360216	0.280983	0.130892	1.21502	1.09497	hsa-miR-1284	hsa-miR-1284	hsa-miR-1284	GAAAAGCCAGGGTCTG	chr3	71591171	71591157	+
839	MIMAT0005876	hsa-miR-1285-3p	0.0920435	1.06588	up	0.610153	2.04161	2.13366	4.11706	4.38828	hsa-miR-1285-3p	hsa-miR-1285-3p	hsa-miR-1285-3p	AGGTCTCACTTTGTTGC	chr2	70480122	70480106	+
840	MIMAT0005877	hsa-miR-1286	-0.0770729	1.05488	down	0.222192	0.339707	0.262635	1.2655	1.19967	hsa-miR-1286	hsa-miR-1286	hsa-miR-1286	AGGGCTCATCTTGGTC	chr22	20236723	20236709	+
841	MIMAT0005878	hsa-miR-1287	0.0804268	1.05733	up	0.911212	3.93818	4.01861	15.3289	16.2077	hsa-miR-1287	hsa-miR-1287	hsa-miR-1287	GACTCGAACCACTGAT	chr10	100155011	100154997	+
842	MIMAT0005942	hsa-miR-1288	-0.676629	1.5984	down	0.13156	6.50209	5.82546	90.6408	56.7072	hsa-miR-1288	hsa-miR-1288	hsa-miR-1288	TCTCCAGATCAGGGCA	chr17	16185378	16185392	-
843	MIMAT0005879	hsa-miR-1289	-0.169866	1.12495	down	0.0239582	0.289386	0.11952	1.22212	1.08637	hsa-miR-1289	hsa-miR-1289	hsa-miR-1289	AAAATGCAGATTCCTGGA	chr5	132763379	132763362	+
844	MIMAT0005880	hsa-miR-1290	0.353637	1.27778	up	0.577662	6.01438	6.36801	64.641	82.5968	hsa-miR-1290	hsa-miR-1290	hsa-miR-1290	TCCCTGATCCAAAAATCC	chr1	19223635	19223619	+
845	MIMAT0005881	hsa-miR-1291	0.275199	1.21016	up	0.436366	2.48633	2.76153	5.60352	6.78117	hsa-miR-1291	hsa-miR-1291	hsa-miR-1291	ACTGCTGGTCTTCAGTC	chr12	49048263	49048248	+
846	MIMAT0005943	hsa-miR-1292	-0.0455247	1.03206	down	0.504301	0.133487	0.0879619	1.09694	1.06287	hsa-miR-1292	hsa-miR-1292	hsa-miR-1292	CAGCGTCTGCCGG	chr20	2633438	2633449	-
847	MIMAT0005883	hsa-miR-1293	-0.126212	1.09142	down	0.342535	0.38747	0.261258	1.3081	1.19852	hsa-miR-1293	hsa-miR-1293	hsa-miR-1293	GCACAAATCTCCAGACC	chr12	50627955	50627940	+
848	MIMAT0005884	hsa-miR-1294	-0.161701	1.11861	down	0.207523	0.53385	0.372149	1.44779	1.29428	hsa-miR-1294	hsa-miR-1294	hsa-miR-1294	AGACAACAATGCCAACC	chr5	153726719	153726734	-
849	MIMAT0005885	hsa-miR-1295a	-0.402159	1.32148	down	0.00618512	3.89953	3.49737	14.9237	11.2931	hsa-miR-1295a	hsa-miR-1295a	hsa-miR-1295a	TCACCCAGATCTGCG	chr1	171070937	171070923	+
850	MIMAT0005794	hsa-miR-1296	-0.188879	1.13988	down	0.591068	0.839561	0.650682	1.78951	1.56991	hsa-miR-1296	hsa-miR-1296	hsa-miR-1296	GGAGATGGAGCCAGG	chr10	65132753	65132740	+
851	MIMAT0005886	hsa-miR-1297	-0.17464	1.12868	down	0.0802709	0.302053	0.127413	1.2329	1.09233	hsa-miR-1297	hsa-miR-1297	hsa-miR-1297	CACCTGAATTACTTGAA	chr13	54886174	54886159	+
852	MIMAT0005800	hsa-miR-1298	0.00163834	1.00114	up	0.997732	0.0869974	0.0886358	1.06216	1.06336	hsa-miR-1298	hsa-miR-1298	hsa-miR-1298	TACATCTGGACAGCCG	chrX	113949674	113949688	-
853	MIMAT0005887	hsa-miR-1299	-0.286887	1.22	down	0.214323	4.6186	4.33172	24.5662	20.1362	hsa-miR-1299	hsa-miR-1299	hsa-miR-1299	TCCCTCACACAGAATTC	chr9	69002321	69002306	+
854	MIMAT0005797	hsa-miR-1301	0.0179297	1.01251	up	0.834007	0.543592	0.561522	1.4576	1.47583	hsa-miR-1301	hsa-miR-1301	hsa-miR-1301	GAAGTCACTCCCAGG	chr2	25551579	25551566	+
855	MIMAT0005890	hsa-miR-1302	0.0435091	1.03062	up	0.224299	0.16706	0.210569	1.12277	1.15714	hsa-miR-1302	hsa-miR-1302	hsa-miR-1302	TTTAGCATAAGTATGTCCCA	chr1	30439	30458	-
856	MIMAT0005891	hsa-miR-1303	0.0359173	1.02521	up	0.982439	1.99828	2.0342	3.99524	4.09595	hsa-miR-1303	hsa-miR-1303	hsa-miR-1303	AGAGCAAGACCCCGT	chr5	154065395	154065408	-
857	MIMAT0005892	hsa-miR-1304-5p	0.148781	1.10863	up	0.436345	0.308131	0.456911	1.2381	1.3726	hsa-miR-1304-5p	hsa-miR-1304-5p	hsa-miR-1304-5p	CACATCTCACTGTAGCC	chr11	93466880	93466864	+
858	MIMAT0005893	hsa-miR-1305	-0.633685	1.55152	down	0.181755	7.65486	7.02118	201.532	129.893	hsa-miR-1305	hsa-miR-1305	hsa-miR-1305	TCTCTCCCATTAGAGTTGA	chr4	183090500	183090517	-
859	MIMAT0005950	hsa-miR-1306-3p	-0.479085	1.39386	down	0.227323	4.17234	3.69326	18.0302	12.9355	hsa-miR-1306-3p	hsa-miR-1306-3p	hsa-miR-1306-3p	CACCACCAGAGCCA	chr22	20073639	20073652	-
860	MIMAT0005951	hsa-miR-1307-3p	-0.273632	1.20885	down	0.0518183	2.59015	2.31651	6.02159	4.98127	hsa-miR-1307-3p	hsa-miR-1307-3p	hsa-miR-1307-3p	CACGACCGACGCC	chr10	105154110	105154098	+
861	MIMAT0005952	hsa-miR-1321	-0.140588	1.10235	down	0.478577	3.62239	3.4818	12.3153	11.1719	hsa-miR-1321	hsa-miR-1321	hsa-miR-1321	ATCACATTCACCTCCCT	chrX	85090839	85090854	-
862	MIMAT0005953	hsa-miR-1322	0.179819	1.13274	up	0.104633	0.327076	0.506895	1.25447	1.42099	hsa-miR-1322	hsa-miR-1322	hsa-miR-1322	CAGCATCAGCAGCATC	chr8	10682951	10682937	+
863	MIMAT0005795	hsa-miR-1323	-0.088549	1.0633	down	0.63274	3.03615	2.94761	8.20302	7.71468	hsa-miR-1323	hsa-miR-1323	hsa-miR-1323	AGAAAATGCCCCTCAGT	chr19	54175238	54175253	-
864	MIMAT0005956	hsa-miR-1324	-0.105022	1.07551	down	0.480363	0.308915	0.203893	1.23878	1.1518	hsa-miR-1324	hsa-miR-1324	hsa-miR-1324	GAAAGTGCATAGAATTCTGT	chr3	75679979	75679997	-
865	MIMAT0006789	hsa-miR-1468	0.0128562	1.00895	up	0.732669	0.042701	0.0555572	1.03004	1.03926	hsa-miR-1468	hsa-miR-1468	hsa-miR-1468	CAGCGAAACAGGCA	chrX	63005914	63005902	+
866	MIMAT0007347	hsa-miR-1469	-0.480817	1.39553	down	0.0956354	3.50292	3.0221	11.3366	8.12349	hsa-miR-1469	hsa-miR-1469	hsa-miR-1469	GGAGCCCGCGC	chr15	96876502	96876511	-
867	MIMAT0007348	hsa-miR-1470	-0.22504	1.16881	down	0.815709	2.70615	2.48111	6.52579	5.58328	hsa-miR-1470	hsa-miR-1470	hsa-miR-1470	CGGGGTGCACGG	chr19	15560369	15560379	-
868	MIMAT0007349	hsa-miR-1471	-0.862335	1.81798	down	0.158087	8.73195	7.86962	425.187	233.879	hsa-miR-1471	hsa-miR-1471	hsa-miR-1471	ACACCTGGCTCCACA	chr2	232756973	232756960	+
869	MIMAT0007399	hsa-miR-1537	0.0391842	1.02753	up	0.403608	0.162135	0.201319	1.11894	1.14975	hsa-miR-1537	hsa-miR-1537	hsa-miR-1537	ACAACTGTAACTAGACGG	chr1	236016360	236016344	+
870	MIMAT0007400	hsa-miR-1538	0.0244586	1.0171	up	0.784114	0.568104	0.592563	1.48257	1.50792	hsa-miR-1538	hsa-miR-1538	hsa-miR-1538	AGGAACAGCAGCAGC	chr16	69599771	69599758	+
871	MIMAT0007401	hsa-miR-1539	-0.155594	1.11388	down	0.57043	2.18156	2.02597	4.53644	4.07265	hsa-miR-1539	hsa-miR-1539	hsa-miR-1539	GGGCATCTGGGACG	chr18	47013780	47013792	-
872	MIMAT0006765	hsa-miR-1825	-0.690065	1.61336	down	0.10173	4.29799	3.60793	19.6709	12.1926	hsa-miR-1825	hsa-miR-1825	hsa-miR-1825	GGAGAGGAGGGCAC	chr20	30825638	30825650	-
873	MIMAT0006767	hsa-miR-1827	0.136718	1.0994	up	0.0126044	0.161526	0.298243	1.11847	1.22965	hsa-miR-1827	hsa-miR-1827	hsa-miR-1827	ATTCAATCTACTGCCTCA	chr12	100583711	100583727	-
874	MIMAT0007881	hsa-miR-1908	0.149529	1.10921	up	0.0872031	0.0808482	0.230377	1.05764	1.17314	hsa-miR-1908	hsa-miR-1908	hsa-miR-1908	GACCAATCGCCGTC	chr11	61582664	61582652	+
875	MIMAT0007883	hsa-miR-1909-3p	-0.16908	1.12434	down	0.1119	0.301794	0.132714	1.23268	1.09635	hsa-miR-1909-3p	hsa-miR-1909-3p	hsa-miR-1909-3p	CGGTGAGCACCCG	chr19	1816227	1816215	+
876	MIMAT0007882	hsa-miR-1909-5p	-0.340416	1.26612	down	0.505551	3.24494	2.90452	9.48034	7.4877	hsa-miR-1909-5p	hsa-miR-1909-5p	hsa-miR-1909-5p	CAGGGCAGGCACC	chr19	1816193	1816181	+
877	MIMAT0007884	hsa-miR-1910	-0.406838	1.32578	down	0.491582	1.59437	1.18753	3.01962	2.27762	hsa-miR-1910	hsa-miR-1910	hsa-miR-1910	AGGCGGCAGGCAC	chr16	85775258	85775247	+
878	MIMAT0007886	hsa-miR-1911-3p	-0.00773026	1.00537	down	0.939368	0.233885	0.226155	1.176	1.16971	hsa-miR-1911-3p	hsa-miR-1911-3p	hsa-miR-1911-3p	GGAGACCACAATGCC	chrX	113997797	113997811	-
879	MIMAT0007885	hsa-miR-1911-5p	-0.0365216	1.02564	down	0.762396	0.815964	0.779443	1.76047	1.71647	hsa-miR-1911-5p	hsa-miR-1911-5p	hsa-miR-1911-5p	CCCAACAGACATGGC	chrX	113997763	113997777	-
880	MIMAT0007887	hsa-miR-1912	0.017511	1.01221	up	0.776177	0.16917	0.186681	1.12441	1.13814	hsa-miR-1912	hsa-miR-1912	hsa-miR-1912	TTCACACTGCATGCTCT	chrX	113886070	113886085	-
881	MIMAT0007888	hsa-miR-1913	-0.14471	1.10551	down	0.394503	0.696395	0.551684	1.62045	1.4658	hsa-miR-1913	hsa-miR-1913	hsa-miR-1913	TGGCAGCAGCGGA	chr6	166922911	166922900	+
882	MIMAT0007890	hsa-miR-1914-3p	-0.505817	1.41993	down	0.389182	7.84477	7.33895	229.885	161.899	hsa-miR-1914-3p	hsa-miR-1914-3p	hsa-miR-1914-3p	CCTCCCAGTGCGG	chr20	62572888	62572876	+
883	MIMAT0007889	hsa-miR-1914-5p	0.0289486	1.02027	up	0.228299	0.143909	0.172857	1.10489	1.12729	hsa-miR-1914-5p	hsa-miR-1914-5p	hsa-miR-1914-5p	CAGAAGTGGGCCGG	chr20	62572851	62572838	+
884	MIMAT0007892	hsa-miR-1915-3p	-0.218137	1.16323	down	0.509134	11.5364	11.3183	2970.33	2553.52	hsa-miR-1915-3p	hsa-miR-1915-3p	hsa-miR-1915-3p	CCCGCCGCGTC	chr10	21785556	21785546	+
885	MIMAT0007891	hsa-miR-1915-5p	0.409774	1.32848	up	0.498267	0.589321	0.999095	1.50454	1.99875	hsa-miR-1915-5p	hsa-miR-1915-5p	hsa-miR-1915-5p	GGCCCGGGCAGC	chr10	21785523	21785512	+
886	MIMAT0009447	hsa-miR-1972	-0.315895	1.24478	down	0.204423	5.56077	5.24488	47.2018	37.9197	hsa-miR-1972	hsa-miR-1972	hsa-miR-1972	TGAGCCACTGTGCC	chr16	70064304	70064317	-
887	MIMAT0009448	hsa-miR-1973	0.264848	1.20151	up	0.489351	9.32415	9.589	640.985	770.15	hsa-miR-1973	hsa-miR-1973	hsa-miR-1973	TATGCTACCTTTGCACG	chr4	117220909	117220924	-
888	MIMAT0009451	hsa-miR-1976	0.0370238	1.026	up	0.672291	0.260906	0.29793	1.19823	1.22938	hsa-miR-1976	hsa-miR-1976	hsa-miR-1976	ACAGCAAGGAGGGCA	chr1	26881071	26881084	-
889	MIMAT0009977	hsa-miR-2052	-0.0114563	1.00797	down	0.743448	0.271626	0.260169	1.20717	1.19762	hsa-miR-2052	hsa-miR-2052	hsa-miR-2052	ACATTACTGTTATCAAAACA	chr8	75617930	75617948	-
890	MIMAT0009978	hsa-miR-2053	-0.00710782	1.00494	down	0.894605	0.553794	0.546687	1.46794	1.46073	hsa-miR-2053	hsa-miR-2053	hsa-miR-2053	GTAAATAGAGGTTTAATTAACAC	chr8	113655783	113655804	-
891	MIMAT0010133	hsa-miR-2110	-0.12503	1.09053	down	0.138475	0.434096	0.309067	1.35106	1.23891	hsa-miR-2110	hsa-miR-2110	hsa-miR-2110	CACTCAGCGGCCG	chr10	115933892	115933881	+
892	MIMAT0009206	hsa-miR-2113	-0.10098	1.0725	down	0.00955683	0.202535	0.101555	1.15072	1.07293	hsa-miR-2113	hsa-miR-2113	hsa-miR-2113	GTGACAGAGCCAAGC	chr6	98472469	98472482	-
893	MIMAT0011157	hsa-miR-2114-3p	0.22578	1.16941	up	0.23399	0.317211	0.54299	1.24592	1.45699	hsa-miR-2114-3p	hsa-miR-2114-3p	hsa-miR-2114-3p	AAGTCCCTTGCTTGAGG	chrX	149396291	149396307	-
894	MIMAT0011156	hsa-miR-2114-5p	-0.041051	1.02886	down	0.371303	0.103246	0.0621953	1.07419	1.04405	hsa-miR-2114-5p	hsa-miR-2114-5p	hsa-miR-2114-5p	GACCGCTTCAAGGAA	chrX	149396258	149396272	-
895	MIMAT0011159	hsa-miR-2115-3p	0.110385	1.07952	up	0.267154	0.261802	0.372186	1.19898	1.29431	hsa-miR-2115-3p	hsa-miR-2115-3p	hsa-miR-2115-3p	CTAGCCTCCATGAATTCT	chr3	48357928	48357911	+
896	MIMAT0011158	hsa-miR-2115-5p	0.0377917	1.02654	up	0.293456	0.0355597	0.0733514	1.02495	1.05216	hsa-miR-2115-5p	hsa-miR-2115-5p	hsa-miR-2115-5p	TCCATCAGGAGTCATGG	chr3	48357891	48357875	+
897	MIMAT0011161	hsa-miR-2116-3p	-0.211474	1.15787	down	0.473464	1.08498	0.873508	2.12135	1.83211	hsa-miR-2116-3p	hsa-miR-2116-3p	hsa-miR-2116-3p	GGGAGTTCTTGGCATG	chr15	59463452	59463437	+
898	MIMAT0011160	hsa-miR-2116-5p	0.0692327	1.04916	up	0.362355	0.341626	0.410859	1.26718	1.32948	hsa-miR-2116-5p	hsa-miR-2116-5p	hsa-miR-2116-5p	AGACCTCCTATGCTAAGAA	chr15	59463415	59463397	+
899	MIMAT0011162	hsa-miR-2117	0.329268	1.25638	up	0.292104	1.18462	1.51388	2.27303	2.85578	hsa-miR-2117	hsa-miR-2117	hsa-miR-2117	CTGTCCTTGGCAAAGA	chr17	41522230	41522244	-
900	MIMAT0011775	hsa-miR-2276	-0.0487573	1.03437	down	0.786674	6.64731	6.59855	100.24	96.9085	hsa-miR-2276	hsa-miR-2276	hsa-miR-2276	CCTCGCCTCTGACA	chr13	24736617	24736629	-
901	MIMAT0011777	hsa-miR-2277-3p	-0.287725	1.22071	down	0.873012	2.0661	1.77838	4.18753	3.4304	hsa-miR-2277-3p	hsa-miR-2277-3p	hsa-miR-2277-3p	GAGCCAGGCAGGG	chr5	92956480	92956468	+
902	MIMAT0017352	hsa-miR-2277-5p	-0.0766742	1.05458	down	0.0490438	0.108746	0.0320718	1.07829	1.02248	hsa-miR-2277-5p	hsa-miR-2277-5p	hsa-miR-2277-5p	GACTGGCAGCGCT	chr5	92956442	92956431	+
903	MIMAT0011778	hsa-miR-2278	-0.223692	1.16772	down	0.448406	1.50636	1.28267	2.84092	2.43288	hsa-miR-2278	hsa-miR-2278	hsa-miR-2278	CCAGGCAACACACAC	chr9	97572267	97572280	-
904	MIMAT0017950	hsa-miR-2355-3p	-0.31568	1.2446	down	0.150557	0.651183	0.335503	1.57046	1.26182	hsa-miR-2355-3p	hsa-miR-2355-3p	hsa-miR-2355-3p	ATCTCCAAACAGCAAGG	chr2	207974785	207974770	+
905	MIMAT0016895	hsa-miR-2355-5p	-0.01503	1.01047	down	0.752378	0.0584843	0.0434544	1.04137	1.03058	hsa-miR-2355-5p	hsa-miR-2355-5p	hsa-miR-2355-5p	TTGTCCATTGTATCTGGG	chr2	207974741	207974724	+
906	MIMAT0013802	hsa-miR-2861	-0.432146	1.34924	down	0.202312	12.2375	11.8053	4828.94	3579.01	hsa-miR-2861	hsa-miR-2861	hsa-miR-2861	CCGCCCACCGC	chr9	130548259	130548268	-
907	MIMAT0013863	hsa-miR-2909	-0.0855872	1.06112	down	0.016063	0.147661	0.0620739	1.10777	1.04397	hsa-miR-2909	hsa-miR-2909	hsa-miR-2909	CCAAGAGATGTTGGCC	chr17	35391051	35391065	-
908	MIMAT0015378	hsa-miR-3065-3p	0.204321	1.15214	up	0.0728105	0.33065	0.534971	1.25758	1.44891	hsa-miR-3065-3p	hsa-miR-3065-3p	hsa-miR-3065-3p	CTCCAACAATATCCTGGT	chr17	79099732	79099748	-
909	MIMAT0015066	hsa-miR-3065-5p	-0.381432	1.30263	down	0.311146	0.836855	0.455423	1.78615	1.37118	hsa-miR-3065-5p	hsa-miR-3065-5p	hsa-miR-3065-5p	TCCAGCATCAGTGATTTT	chr17	79099692	79099708	-
910	MIMAT0015027	hsa-miR-3074-3p	-0.104398	1.07505	down	0.148986	0.424473	0.320075	1.34208	1.2484	hsa-miR-3074-3p	hsa-miR-3074-3p	hsa-miR-3074-3p	CGGTGCCTACTGAGC	chr9	97848366	97848352	+
911	MIMAT0014977	hsa-miR-3115	0.288228	1.22114	up	0.0376792	0.30642	0.594647	1.23663	1.5101	hsa-miR-3115	hsa-miR-3115	hsa-miR-3115	ACCAACTAGTAAACCCATAT	chr1	23370804	23370822	-
912	MIMAT0014978	hsa-miR-3116	-0.24833	1.18783	down	0.110178	0.516856	0.268526	1.43083	1.20458	hsa-miR-3116	hsa-miR-3116	hsa-miR-3116	AGTCCCTACTATGTTCCA	chr1	62544506	62544523	-
913	MIMAT0014979	hsa-miR-3117-3p	0.0331908	1.02327	up	0.701439	0.411598	0.444789	1.33016	1.36111	hsa-miR-3117-3p	hsa-miR-3117-3p	hsa-miR-3117-3p	CTGGCACTATATGAGTCC	chr1	67094171	67094188	-
914	MIMAT0014980	hsa-miR-3118	0.0466036	1.03283	up	0.561281	0.206261	0.252865	1.15369	1.19157	hsa-miR-3118	hsa-miR-3118	hsa-miR-3118	AGAATTTTCATAATGCAGTCA	chr1	142667334	142667354	-
915	MIMAT0014981	hsa-miR-3119	0.101198	1.07266	up	0.279571	0.256804	0.358001	1.19483	1.28165	hsa-miR-3119	hsa-miR-3119	hsa-miR-3119	GCCATCAAAGTTAAAAGC	chr1	170120529	170120546	-
916	MIMAT0014982	hsa-miR-3120-3p	0.249411	1.18872	up	0.413593	0.605281	0.854692	1.52128	1.80837	hsa-miR-3120-3p	hsa-miR-3120-3p	hsa-miR-3120-3p	TGCCTGTCTACACTTGC	chr1	172108002	172108018	-
917	MIMAT0014983	hsa-miR-3121-3p	0.204633	1.15239	up	0.513741	2.04014	2.24478	4.11286	4.73964	hsa-miR-3121-3p	hsa-miR-3121-3p	hsa-miR-3121-3p	TGTCCTTTGCCTACTCT	chr1	180407516	180407500	+
918	MIMAT0014984	hsa-miR-3122	-0.351319	1.27573	down	0.255263	1.3684	1.01708	2.58183	2.02381	hsa-miR-3122	hsa-miR-3122	hsa-miR-3122	AAGACCGTCCTCTTGT	chr1	212250971	212250985	-
919	MIMAT0014985	hsa-miR-3123	0.00461344	1.0032	up	0.902405	0.126784	0.131397	1.09186	1.09535	hsa-miR-3123	hsa-miR-3123	hsa-miR-3123	GATTAAACAATTCTCTG	chr1	241295621	241295636	-
920	MIMAT0014986	hsa-miR-3124-5p	-0.0909595	1.06508	down	0.752559	1.46944	1.37848	2.76913	2.59994	hsa-miR-3124-5p	hsa-miR-3124-5p	hsa-miR-3124-5p	GACTTTGCCTTCGCC	chr1	249120588	249120602	-
921	MIMAT0014988	hsa-miR-3125	-0.513866	1.42787	down	0.0943897	6.7909	6.27703	110.73	77.5487	hsa-miR-3125	hsa-miR-3125	hsa-miR-3125	TCTCTCCACAGCTTCC	chr2	12877507	12877521	-
922	MIMAT0015377	hsa-miR-3126-3p	-0.0568845	1.04022	down	0.149873	0.105048	0.0481632	1.07553	1.03395	hsa-miR-3126-3p	hsa-miR-3126-3p	hsa-miR-3126-3p	TCTGTGTGACGGATGC	chr2	69330866	69330880	-
923	MIMAT0014989	hsa-miR-3126-5p	0.0745239	1.05301	up	0.108132	0.0591557	0.13368	1.04186	1.09709	hsa-miR-3126-5p	hsa-miR-3126-5p	hsa-miR-3126-5p	TGCTTCTGGCATCTGT	chr2	69330830	69330844	-
924	MIMAT0014990	hsa-miR-3127-5p	-0.616905	1.53358	down	0.177611	5.95707	5.34016	62.1235	40.5088	hsa-miR-3127-5p	hsa-miR-3127-5p	hsa-miR-3127-5p	CTTCCCATTCCACAAG	chr2	97464032	97464047	-
925	MIMAT0014991	hsa-miR-3128	0.0325492	1.02282	up	0.477495	0.087094	0.119643	1.06223	1.08647	hsa-miR-3128	hsa-miR-3128	hsa-miR-3128	ATGAGAGTTTTTTACTTGCC	chr2	178120699	178120681	+
926	MIMAT0014992	hsa-miR-3129-5p	-0.145062	1.10578	down	0.145414	0.634939	0.489877	1.55287	1.40433	hsa-miR-3129-5p	hsa-miR-3129-5p	hsa-miR-3129-5p	AAACCAATCTCTACACTACT	chr2	189997791	189997772	+
927	MIMAT0014994	hsa-miR-3130-3p	-0.0376473	1.02644	down	0.892922	1.2988	1.26115	2.46023	2.39686	hsa-miR-3130-3p	hsa-miR-3130-3p	hsa-miR-3130-3p	TTACCCAGTCTCCGG	chr2	207648007	207648021	-
928	MIMAT0014995	hsa-miR-3130-5p	-0.337106	1.26322	down	0.378157	1.91432	1.57721	3.76936	2.98393	hsa-miR-3130-5p	hsa-miR-3130-5p	hsa-miR-3130-5p	GGCTGCACCGGAG	chr2	207647978	207647990	-
929	MIMAT0014996	hsa-miR-3131	0.0902454	1.06455	up	0.688789	5.12441	5.21466	34.882	37.1337	hsa-miR-3131	hsa-miR-3131	hsa-miR-3131	AAGGCCCTTCCACC	chr2	219923435	219923423	+
930	MIMAT0014997	hsa-miR-3132	0.121584	1.08793	up	0.802286	4.79821	4.91979	27.823	30.2695	hsa-miR-3132	hsa-miR-3132	hsa-miR-3132	TCCTCTGAGCTCCTTC	chr2	220413825	220413811	+
931	MIMAT0014998	hsa-miR-3133	-0.0499041	1.0352	down	0.350589	0.143162	0.0932578	1.10432	1.06678	hsa-miR-3133	hsa-miR-3133	hsa-miR-3133	ATTGGGTTTTAAGAGTTCTT	chr2	242417332	242417350	-
932	MIMAT0015000	hsa-miR-3134	-0.070855	1.05034	down	0.453818	0.39744	0.326585	1.31717	1.25404	hsa-miR-3134	hsa-miR-3134	hsa-miR-3134	AATATGTAGTCTTTTATCCATCA	chr3	15738871	15738850	+
933	MIMAT0015001	hsa-miR-3135a	-0.101166	1.07264	down	0.382771	0.36149	0.260324	1.28475	1.19775	hsa-miR-3135a	hsa-miR-3135a	hsa-miR-3135a	CACTGCAGTCTCAGC	chr3	20179073	20179087	-
934	MIMAT0015003	hsa-miR-3136-5p	0.177911	1.13124	up	0.028296	0.337122	0.515032	1.26323	1.42903	hsa-miR-3136-5p	hsa-miR-3136-5p	hsa-miR-3136-5p	AATGACCCTACCTATTCAG	chr3	69098140	69098122	+
935	MIMAT0015005	hsa-miR-3137	-0.258701	1.1964	down	0.533381	7.36488	7.10618	164.835	137.776	hsa-miR-3137	hsa-miR-3137	hsa-miR-3137	ACCCCATTGCTCCCA	chr3	194855264	194855251	+
936	MIMAT0015006	hsa-miR-3138	-0.0190528	1.01329	down	0.653412	7.56198	7.54292	188.965	186.486	hsa-miR-3138	hsa-miR-3138	hsa-miR-3138	ACTCCCTCTACCTCACT	chr4	10080305	10080290	+
937	MIMAT0015007	hsa-miR-3139	-0.00816016	1.00567	down	0.88526	0.120562	0.112402	1.08716	1.08103	hsa-miR-3139	hsa-miR-3139	hsa-miR-3139	AACAGGCATCTGTTGAG	chr4	144264629	144264644	-
938	MIMAT0015008	hsa-miR-3140-3p	-0.184076	1.13609	down	0.568648	0.537034	0.352958	1.45099	1.27718	hsa-miR-3140-3p	hsa-miR-3140-3p	hsa-miR-3140-3p	ACTACCTGAATTCCCAAA	chr4	153410559	153410542	+
939	MIMAT0015010	hsa-miR-3141	-0.101364	1.07279	down	0.656572	8.13802	8.03666	281.701	262.588	hsa-miR-3141	hsa-miR-3141	hsa-miR-3141	TCCTCCTCCACCCG	chr5	153975599	153975587	+
940	MIMAT0015011	hsa-miR-3142	-0.0699181	1.04966	down	0.286572	0.185301	0.115383	1.13705	1.08326	hsa-miR-3142	hsa-miR-3142	hsa-miR-3142	TCTGAAGGTTCAGAAAGG	chr5	159901419	159901436	-
941	MIMAT0015012	hsa-miR-3143	0.00677574	1.00471	up	0.883228	0.0894868	0.0962625	1.06399	1.069	hsa-miR-3143	hsa-miR-3143	hsa-miR-3143	CGAAAGAAGCGCTTTA	chr6	27115418	27115432	-
942	MIMAT0015015	hsa-miR-3144-3p	0.034071	1.0239	up	0.439228	0.16675	0.200821	1.12253	1.14935	hsa-miR-3144-3p	hsa-miR-3144-3p	hsa-miR-3144-3p	TAAAGAGACCGAACAGG	chr6	120336378	120336393	-
943	MIMAT0015014	hsa-miR-3144-5p	0.120711	1.08727	up	0.241526	0.263844	0.384555	1.20067	1.30546	hsa-miR-3144-5p	hsa-miR-3144-5p	hsa-miR-3144-5p	CTATATATCTCTTTGGTCCC	chr6	120336340	120336358	-
944	MIMAT0015016	hsa-miR-3145-3p	-0.167004	1.12272	down	0.147318	0.636815	0.469811	1.55489	1.38493	hsa-miR-3145-3p	hsa-miR-3145-3p	hsa-miR-3145-3p	CAATTCCAAACACTCAAA	chr6	138756421	138756404	+
945	MIMAT0015018	hsa-miR-3146	0.0999808	1.07176	up	0.528052	0.53155	0.63153	1.44548	1.54921	hsa-miR-3146	hsa-miR-3146	hsa-miR-3146	CCATTCTTTCTATCCTAGC	chr7	19745051	19745034	+
946	MIMAT0015019	hsa-miR-3147	-0.389174	1.30964	down	0.193657	4.84484	4.45567	28.7371	21.9427	hsa-miR-3147	hsa-miR-3147	hsa-miR-3147	TCACACCCTCCTCAC	chr7	57472746	57472759	-
947	MIMAT0015021	hsa-miR-3148	-0.363439	1.28649	down	0.387055	1.5482	1.18476	2.92452	2.27326	hsa-miR-3148	hsa-miR-3148	hsa-miR-3148	AAGCACACACCAGTTTT	chr8	29814818	29814803	+
948	MIMAT0015022	hsa-miR-3149	-0.3234	1.25128	down	0.51159	2.59637	2.27297	6.04764	4.83318	hsa-miR-3149	hsa-miR-3149	hsa-miR-3149	ATACACACACATATCCATACA	chr8	77879076	77879057	+
949	MIMAT0015023	hsa-miR-3150a-3p	-0.256646	1.1947	down	0.616664	2.35512	2.09847	5.11636	4.28256	hsa-miR-3150a-3p	hsa-miR-3150a-3p	hsa-miR-3150a-3p	CCAACCTCGAGGATC	chr8	96085197	96085211	-
950	MIMAT0018194	hsa-miR-3150b-3p	-0.413921	1.3323	down	0.186927	4.65524	4.24132	25.1981	18.9132	hsa-miR-3150b-3p	hsa-miR-3150b-3p	hsa-miR-3150b-3p	CCAACCTCGACGATC	chr8	96085211	96085197	+
951	MIMAT0015024	hsa-miR-3151	0.0565997	1.04001	up	0.66935	0.632486	0.689086	1.55023	1.61226	hsa-miR-3151	hsa-miR-3151	hsa-miR-3151	ACCTGATCCCATTGCC	chr8	104166857	104166871	-
952	MIMAT0015025	hsa-miR-3152-3p	0.131004	1.09506	up	0.652327	0.403462	0.534466	1.32268	1.44841	hsa-miR-3152-3p	hsa-miR-3152-3p	hsa-miR-3152-3p	TTATTGCCCCTATTCTAACA	chr9	18573350	18573369	-
953	MIMAT0015026	hsa-miR-3153	0.0982954	1.07051	up	0.194306	0.218341	0.316636	1.16339	1.24542	hsa-miR-3153	hsa-miR-3153	hsa-miR-3153	AAATGTCCCTACTCGCT	chr9	91927196	91927211	-
954	MIMAT0015028	hsa-miR-3154	-0.026702	1.01868	down	0.812369	4.83971	4.81301	28.6351	28.1099	hsa-miR-3154	hsa-miR-3154	hsa-miR-3154	TCTGCTCCCAACTCC	chr9	131007300	131007287	+
955	MIMAT0015029	hsa-miR-3155a	0.202976	1.15107	up	0.147312	0.24844	0.451416	1.18792	1.36738	hsa-miR-3155a	hsa-miR-3155a	hsa-miR-3155a	AGTTCCCACTGCAGAG	chr10	6194215	6194230	-
956	MIMAT0015030	hsa-miR-3156-5p	-0.468993	1.38414	down	0.247463	7.06386	6.59487	133.793	96.6615	hsa-miR-3156-5p	hsa-miR-3156-5p	hsa-miR-3156-5p	TGTCTCCCACTTCCAG	chr10	45659475	45659490	-
957	MIMAT0015031	hsa-miR-3157-5p	0.00344769	1.00239	up	0.948156	0.0847284	0.0881761	1.06049	1.06303	hsa-miR-3157-5p	hsa-miR-3157-5p	hsa-miR-3157-5p	AGACTGCACTAGCCTG	chr10	97824102	97824087	+
958	MIMAT0015032	hsa-miR-3158-3p	0.38204	1.30318	up	0.38086	0.286538	0.668578	1.21971	1.58951	hsa-miR-3158-3p	hsa-miR-3158-3p	hsa-miR-3158-3p	GTCCTGCAGAGAGGA	chr10	103361230	103361244	-
959	MIMAT0015033	hsa-miR-3159	-0.155789	1.11403	down	0.571602	1.07316	0.917371	2.10404	1.88867	hsa-miR-3159	hsa-miR-3159	hsa-miR-3159	GTGGCCGACACTTG	chr11	18409352	18409364	-
960	MIMAT0015034	hsa-miR-3160-3p	-0.0428901	1.03018	down	0.405837	0.210181	0.167291	1.15683	1.12295	hsa-miR-3160-3p	hsa-miR-3160-3p	hsa-miR-3160-3p	TGGGCTTTCTAGTCTCA	chr11	46473413	46473429	-
961	MIMAT0015035	hsa-miR-3161	-0.0998605	1.07167	down	0.79781	4.00521	3.90535	16.0579	14.984	hsa-miR-3161	hsa-miR-3161	hsa-miR-3161	ATCTGGGCCTCTGTTC	chr11	48118351	48118365	-
962	MIMAT0015036	hsa-miR-3162-5p	-0.188374	1.13948	down	0.664472	11.5873	11.399	3077.08	2700.43	hsa-miR-3162-5p	hsa-miR-3162-5p	hsa-miR-3162-5p	CTCCCCACCCTTCT	chr11	59362581	59362568	+
963	MIMAT0015037	hsa-miR-3163	-0.114888	1.08289	down	0.748668	3.5417	3.42681	11.6455	10.7541	hsa-miR-3163	hsa-miR-3163	hsa-miR-3163	GTCTTACTGCCCTCATT	chr11	66701935	66701920	+
964	MIMAT0015038	hsa-miR-3164	-0.368106	1.29066	down	0.587655	2.66507	2.29696	6.34256	4.91421	hsa-miR-3164	hsa-miR-3164	hsa-miR-3164	CGCCATTTCCCTTAAA	chr11	68850660	68850674	-
965	MIMAT0015039	hsa-miR-3165	0.0342469	1.02402	up	0.558982	0.0856803	0.119927	1.06119	1.08668	hsa-miR-3165	hsa-miR-3165	hsa-miR-3165	TGAGGTCACATTGCATC	chr11	71783304	71783289	+
966	MIMAT0015040	hsa-miR-3166	-0.0523629	1.03696	down	0.213872	0.128268	0.0759051	1.09298	1.05402	hsa-miR-3166	hsa-miR-3166	hsa-miR-3166	TAGGCCAGTAGGCATTG	chr11	87909736	87909751	-
967	MIMAT0015042	hsa-miR-3167	-0.064287	1.04557	down	0.292731	0.262575	0.198288	1.19962	1.14734	hsa-miR-3167	hsa-miR-3167	hsa-miR-3167	ACACCAGTATTTCTGAAATC	chr11	126858428	126858410	+
968	MIMAT0015043	hsa-miR-3168	-0.00240023	1.00167	down	0.981548	0.186064	0.183664	1.13766	1.13576	hsa-miR-3168	hsa-miR-3168	hsa-miR-3168	GTCTGACTGTAGAACTC	chr13	41675179	41675164	+
969	MIMAT0015044	hsa-miR-3169	-0.0644624	1.0457	down	0.161941	0.152806	0.0883433	1.11173	1.06315	hsa-miR-3169	hsa-miR-3169	hsa-miR-3169	CTATGTGCCAAGCACA	chr13	61773964	61773950	+
970	MIMAT0015045	hsa-miR-3170	-0.39784	1.31753	down	0.0177772	0.825193	0.427353	1.77177	1.34476	hsa-miR-3170	hsa-miR-3170	hsa-miR-3170	ACTGTCTGTCTCAGAACC	chr13	98860792	98860808	-
971	MIMAT0015046	hsa-miR-3171	-0.00361098	1.00251	down	0.934439	0.841432	0.837821	1.79183	1.78735	hsa-miR-3171	hsa-miR-3171	hsa-miR-3171	GATATATACAGATTCCATACATC	chr14	28102443	28102422	+
972	MIMAT0015048	hsa-miR-3173-3p	0.382964	1.30402	up	0.261694	1.9763	2.35926	3.93482	5.13108	hsa-miR-3173-3p	hsa-miR-3173-3p	hsa-miR-3173-3p	TGGCCTGCCTATTTCC	chr14	95604319	95604304	+
973	MIMAT0015051	hsa-miR-3174	-0.106834	1.07686	down	0.596293	4.18605	4.07922	18.2023	16.9031	hsa-miR-3174	hsa-miR-3174	hsa-miR-3174	GGCTCTGCATCTCTAAC	chr15	90550003	90550018	-
974	MIMAT0015052	hsa-miR-3175	-0.0739794	1.05262	down	0.121802	0.116548	0.042569	1.08414	1.02995	hsa-miR-3175	hsa-miR-3175	hsa-miR-3175	ACGTCACTGCGTTCT	chr15	93447646	93447659	-
975	MIMAT0015053	hsa-miR-3176	-0.0633518	1.04489	down	0.955424	1.38869	1.32534	2.61841	2.50592	hsa-miR-3176	hsa-miR-3176	hsa-miR-3176	CCGGTAGTCCCAGG	chr16	593342	593354	-
976	MIMAT0015054	hsa-miR-3177-3p	0.238925	1.18011	up	0.459393	1.77226	2.01119	3.4159	4.03114	hsa-miR-3177-3p	hsa-miR-3177-3p	hsa-miR-3177-3p	ACGTGTCCCCAGTGC	chr16	1785045	1785059	-
977	MIMAT0015055	hsa-miR-3178	-0.140677	1.10242	down	0.703738	0.813124	0.672448	1.75701	1.59377	hsa-miR-3178	hsa-miR-3178	hsa-miR-3178	CGATCCGGCCGC	chr16	2581949	2581939	+
978	MIMAT0015056	hsa-miR-3179	0.0402012	1.02826	up	0.662948	0.314127	0.354328	1.24326	1.27839	hsa-miR-3179	hsa-miR-3179	hsa-miR-3179	ACGTTTAAATTTCACCCC	chr16	14995420	14995437	-
979	MIMAT0018178	hsa-miR-3180	-0.0461933	1.03254	down	0.943864	2.02691	1.98071	4.07531	3.94689	hsa-miR-3180	hsa-miR-3180	hsa-miR-3180	CTCCGGAAGCTCCG	chr16	2186031	2186018	+
980	MIMAT0015058	hsa-miR-3180-3p	-0.319701	1.24807	down	0.42855	4.5884	4.2687	24.0573	19.2756	hsa-miR-3180-3p	hsa-miR-3180-3p	hsa-miR-3180-3p	GGCCTCCGGAAGC	chr16	15005147	15005159	-
981	MIMAT0015057	hsa-miR-3180-5p	-0.504449	1.41858	down	0.109871	2.3504	1.84595	5.09966	3.5949	hsa-miR-3180-5p	hsa-miR-3180-5p	hsa-miR-3180-5p	CGACGTGGGGCG	chr16	15005107	15005118	-
982	MIMAT0015061	hsa-miR-3181	0.232705	1.17504	up	0.874452	1.19607	1.42877	2.29114	2.69218	hsa-miR-3181	hsa-miR-3181	hsa-miR-3181	CCGGCGCCGAG	chr16	50776233	50776242	-
983	MIMAT0015062	hsa-miR-3182	0.0608072	1.04305	up	0.581254	0.518772	0.579579	1.43273	1.49441	hsa-miR-3182	hsa-miR-3182	hsa-miR-3182	GACTACACTACAGAAGC	chr16	83541955	83541970	-
984	MIMAT0015063	hsa-miR-3183	-0.0414571	1.02915	down	0.376533	0.16	0.118543	1.11729	1.08564	hsa-miR-3183	hsa-miR-3183	hsa-miR-3183	TCCGAGCGACTCCG	chr17	925746	925734	+
985	MIMAT0015064	hsa-miR-3184-5p	-0.0891066	1.06371	down	0.611788	0.218831	0.129724	1.16379	1.09408	hsa-miR-3184-5p	hsa-miR-3184-5p	hsa-miR-3184-5p	AAAAGCTCGGTCTGAGG	chr17	28444136	28444120	+
986	MIMAT0015065	hsa-miR-3185	-0.268464	1.20453	down	0.175334	2.58188	2.31342	5.9872	4.97059	hsa-miR-3185	hsa-miR-3185	hsa-miR-3185	CCGCAGACCGACC	chr17	46801799	46801788	+
987	MIMAT0015068	hsa-miR-3186-3p	0.101862	1.07316	up	0.772696	2.34128	2.44314	5.06751	5.43824	hsa-miR-3186-3p	hsa-miR-3186-3p	hsa-miR-3186-3p	CAAAGCCATCTCTCCG	chr17	79418202	79418188	+
988	MIMAT0015067	hsa-miR-3186-5p	-0.0130199	1.00907	down	0.796612	0.137228	0.124208	1.09979	1.08991	hsa-miR-3186-5p	hsa-miR-3186-5p	hsa-miR-3186-5p	AAGCCACGTAGACAGA	chr17	79418166	79418152	+
989	MIMAT0015069	hsa-miR-3187-3p	-0.238979	1.18016	down	0.248822	2.03804	1.79906	4.10687	3.47994	hsa-miR-3187-3p	hsa-miR-3187-3p	hsa-miR-3187-3p	CCGCGCAGCCC	chr19	813636	813646	-
990	MIMAT0015070	hsa-miR-3188	0.0255572	1.01787	up	0.820449	7.82795	7.85351	227.221	231.282	hsa-miR-3188	hsa-miR-3188	hsa-miR-3188	CCCCGTATCCGCA	chr19	18392950	18392961	-
991	MIMAT0015071	hsa-miR-3189-3p	-0.108353	1.078	down	0.645853	3.4913	3.38295	11.2457	10.432	hsa-miR-3189-3p	hsa-miR-3189-3p	hsa-miR-3189-3p	CTACCCCATCAGACCC	chr19	18497422	18497437	-
992	MIMAT0022839	hsa-miR-3190-3p	-0.0514818	1.03633	down	0.783955	4.09557	4.04409	17.0958	16.4965	hsa-miR-3190-3p	hsa-miR-3190-3p	hsa-miR-3190-3p	TCTCTGGCCGTCTACC	chr19	47730252	47730267	-
993	MIMAT0015075	hsa-miR-3191-3p	-0.00510286	1.00354	down	0.966311	0.286257	0.281154	1.21947	1.21517	hsa-miR-3191-3p	hsa-miR-3191-3p	hsa-miR-3191-3p	CTGTCTGGCCAGCT	chr19	47730268	47730255	+
994	MIMAT0015076	hsa-miR-3192	0.171312	1.12608	up	0.0934307	0.32829	0.499602	1.25552	1.41382	hsa-miR-3192	hsa-miR-3192	hsa-miR-3192	TTCCACTGCTACAACCT	chr20	18451275	18451290	-
995	MIMAT0015077	hsa-miR-3193	-0.093406	1.06689	down	0.572622	1.01184	0.918432	2.01648	1.89006	hsa-miR-3193	hsa-miR-3193	hsa-miR-3193	ACTCCTCAGATCCTACG	chr20	30194995	30195010	-
996	MIMAT0015078	hsa-miR-3194-5p	0.158736	1.11631	up	0.934929	6.77416	6.9329	109.453	122.183	hsa-miR-3194-5p	hsa-miR-3194-5p	hsa-miR-3194-5p	CAGCCCTCCTGGTG	chr20	50069471	50069458	+
997	MIMAT0015079	hsa-miR-3195	-0.685101	1.60781	down	0.00886372	10.6075	9.92237	1560.15	970.355	hsa-miR-3195	hsa-miR-3195	hsa-miR-3195	AACCCGGGCCCG	chr20	60639874	60639884	-
998	MIMAT0015080	hsa-miR-3196	-0.25537	1.19364	down	0.565433	10.0949	9.83952	1093.62	916.202	hsa-miR-3196	hsa-miR-3196	hsa-miR-3196	GAGGCCCCTGCCG	chr20	61870146	61870157	-
999	MIMAT0015082	hsa-miR-3197	-0.139038	1.10117	down	0.631507	4.15913	4.0201	17.8659	16.2244	hsa-miR-3197	hsa-miR-3197	hsa-miR-3197	CGCCTTTCCGAGC	chr21	42539502	42539513	-
1000	MIMAT0015083	hsa-miR-3198	-0.488188	1.40268	down	0.372094	8.4093	7.92111	339.979	242.378	hsa-miR-3198	hsa-miR-3198	hsa-miR-3198	TCTCCATTCCCCAGG	chr12	54625250	54625236	+
1001	MIMAT0015084	hsa-miR-3199	-0.0453338	1.03192	down	0.0108645	0.171945	0.126611	1.12658	1.09173	hsa-miR-3199	hsa-miR-3199	hsa-miR-3199	AACTTTCTCCTAAGGCAG	chr22	28316528	28316545	-
1002	MIMAT0015085	hsa-miR-3200-3p	0.117307	1.08471	up	0.286798	0.0643275	0.181635	1.0456	1.13417	hsa-miR-3200-3p	hsa-miR-3200-3p	hsa-miR-3200-3p	CAGACCTGAGTAGCGC	chr22	31127603	31127618	-
1003	MIMAT0017392	hsa-miR-3200-5p	-0.103793	1.0746	down	0.85524	3.34835	3.24455	10.1848	9.47781	hsa-miR-3200-5p	hsa-miR-3200-5p	hsa-miR-3200-5p	ACCTTGTGCGCCTTC	chr22	31127564	31127577	-
1004	MIMAT0015086	hsa-miR-3201	-0.0538202	1.03801	down	0.377541	0.160913	0.107093	1.11799	1.07706	hsa-miR-3201	hsa-miR-3201	hsa-miR-3201	ATTTTTCTTCATATCCC	chr22	48670177	48670192	-
1005	MIMAT0015089	hsa-miR-3202	0.0381576	1.0268	up	0.897092	4.38061	4.41877	20.8303	21.3886	hsa-miR-3202	hsa-miR-3202	hsa-miR-3202	ATTAAAGCTCTTCTCCCTT	chrX	153246559	153246577	-
1006	MIMAT0017982	hsa-miR-3605-3p	0.0116936	1.00814	up	0.852613	0.213237	0.224931	1.15929	1.16872	hsa-miR-3605-3p	hsa-miR-3605-3p	hsa-miR-3605-3p	CTAGAGGACAGGTAACAC	chr1	33798081	33798065	+
1007	MIMAT0017981	hsa-miR-3605-5p	-0.101523	1.07291	down	0.815447	4.19016	4.08864	18.2542	17.0138	hsa-miR-3605-5p	hsa-miR-3605-5p	hsa-miR-3605-5p	GGCTTCCTTGCTATCC	chr1	33798037	33798023	+
1008	MIMAT0017983	hsa-miR-3606	-0.126135	1.09137	down	0.455684	0.770511	0.644376	1.70587	1.56306	hsa-miR-3606	hsa-miR-3606	hsa-miR-3606	AATTAAAATAGCCTTCACTAA	chr2	189860372	189860391	-
1009	MIMAT0017985	hsa-miR-3607-3p	-0.122109	1.08832	down	0.58906	1.70332	1.58121	3.2565	2.99222	hsa-miR-3607-3p	hsa-miR-3607-3p	hsa-miR-3607-3p	CATCAGAAAGCGTTTACA	chr5	85916367	85916383	-
1010	MIMAT0017984	hsa-miR-3607-5p	0.149108	1.10888	up	0.64101	4.02726	4.17637	16.3052	18.0806	hsa-miR-3607-5p	hsa-miR-3607-5p	hsa-miR-3607-5p	ACTGATTTGCTTCATCACA	chr5	85916329	85916346	-
1011	MIMAT0017986	hsa-miR-3609	0.286145	1.21938	up	0.550938	3.14252	3.42867	8.83065	10.7679	hsa-miR-3609	hsa-miR-3609	hsa-miR-3609	CAGCCAGTATTACTCATCA	chr7	98479329	98479346	-
1012	MIMAT0017987	hsa-miR-3610	-0.141945	1.10339	down	0.5709	6.1203	5.97836	69.5657	63.0471	hsa-miR-3610	hsa-miR-3610	hsa-miR-3610	CGGCGCCTCCTT	chr8	117887027	117887017	+
1013	MIMAT0017988	hsa-miR-3611	-0.0129328	1.009	down	0.785092	0.201478	0.188545	1.14988	1.13961	hsa-miR-3611	hsa-miR-3611	hsa-miR-3611	TAAGAATTTCTTTCTTCACAA	chr10	35368597	35368578	+
1014	MIMAT0017989	hsa-miR-3612	-0.0540904	1.0382	down	0.156002	0.258542	0.204451	1.19627	1.15225	hsa-miR-3612	hsa-miR-3612	hsa-miR-3612	TCCATTTCTCAAGATGCC	chr12	128778655	128778671	-
1015	MIMAT0017991	hsa-miR-3613-3p	-0.469258	1.3844	down	0.0141959	1.18972	0.720457	2.28108	1.6477	hsa-miR-3613-3p	hsa-miR-3613-3p	hsa-miR-3613-3p	GAAGGGTTGGGCTTT	chr13	50570626	50570613	+
1016	MIMAT0017990	hsa-miR-3613-5p	-0.270405	1.20615	down	0.433659	1.44378	1.17338	2.72034	2.25539	hsa-miR-3613-5p	hsa-miR-3613-5p	hsa-miR-3613-5p	GAACAAAAAAAAAAGTACAAC	chr13	50570587	50570568	+
1017	MIMAT0017993	hsa-miR-3614-3p	0.0894762	1.06398	up	0.448327	0.33587	0.425346	1.26214	1.34289	hsa-miR-3614-3p	hsa-miR-3614-3p	hsa-miR-3614-3p	AAAACACCAAGATCTGAAG	chr17	54968705	54968688	+
1018	MIMAT0017992	hsa-miR-3614-5p	-0.575638	1.49034	down	0.634586	3.772	3.19636	13.6611	9.16642	hsa-miR-3614-5p	hsa-miR-3614-5p	hsa-miR-3614-5p	GGGCAGCCTTCAGA	chr17	54968667	54968655	+
1019	MIMAT0017994	hsa-miR-3615	0.0362031	1.02541	up	0.908713	0.270985	0.307188	1.20663	1.23729	hsa-miR-3615	hsa-miR-3615	hsa-miR-3615	GAGCCGCGAGGAG	chr17	72744811	72744822	-
1020	MIMAT0017996	hsa-miR-3616-3p	-0.284659	1.21812	down	0.708147	2.97016	2.6855	7.83623	6.43305	hsa-miR-3616-3p	hsa-miR-3616-3p	hsa-miR-3616-3p	GCCTGCATCATGAAATG	chr20	45795675	45795690	-
1021	MIMAT0017995	hsa-miR-3616-5p	-0.40258	1.32187	down	0.224271	0.538684	0.136104	1.45265	1.09893	hsa-miR-3616-5p	hsa-miR-3616-5p	hsa-miR-3616-5p	ACATATCATGAGTGCACTT	chr20	45795631	45795648	-
1022	MIMAT0017997	hsa-miR-3617	-0.170644	1.12556	down	0.472633	2.7263	2.55565	6.61755	5.87934	hsa-miR-3617	hsa-miR-3617	hsa-miR-3617	CCCATCTTGCAACTATG	chr20	44333771	44333756	+
1023	MIMAT0017998	hsa-miR-3618	0.0172573	1.01203	up	0.856482	0.21046	0.227717	1.15706	1.17098	hsa-miR-3618	hsa-miR-3618	hsa-miR-3618	GCTCTTTTCATTAATGTAGAC	chr22	20073322	20073341	-
1024	MIMAT0017999	hsa-miR-3619-5p	-0.298633	1.22998	down	0.34344	0.963386	0.664753	1.94988	1.5853	hsa-miR-3619-5p	hsa-miR-3619-5p	hsa-miR-3619-5p	GCTGCACCAGCCT	chr22	46486948	46486960	-
1025	MIMAT0018001	hsa-miR-3620	-0.00162183	1.00112	down	0.674272	3.59429	3.59267	12.0778	12.0643	hsa-miR-3620	hsa-miR-3620	hsa-miR-3620	CTGGGTGCGGGAT	chr1	228285031	228285042	-
1026	MIMAT0018002	hsa-miR-3621	-0.456215	1.37194	down	0.158223	5.29495	4.83873	39.2588	28.6156	hsa-miR-3621	hsa-miR-3621	hsa-miR-3621	CCTGCAGACCCCG	chr9	140063672	140063661	+
1027	MIMAT0018004	hsa-miR-3622a-3p	-0.164064	1.12044	down	0.0533819	0.349891	0.185827	1.27446	1.13747	hsa-miR-3622a-3p	hsa-miR-3622a-3p	hsa-miR-3622a-3p	ACAGGCATGGGAGGT	chr8	27559251	27559264	-
1028	MIMAT0018003	hsa-miR-3622a-5p	0.0676183	1.04799	up	0.931826	3.62301	3.69063	12.3207	12.9119	hsa-miR-3622a-5p	hsa-miR-3622a-5p	hsa-miR-3622a-5p	CTCACCTGAGCTCCC	chr8	27559215	27559228	-
1029	MIMAT0018006	hsa-miR-3622b-3p	-0.139398	1.10145	down	0.652441	0.514022	0.374624	1.42803	1.2965	hsa-miR-3622b-3p	hsa-miR-3622b-3p	hsa-miR-3622b-3p	CAGGCACGGGAGC	chr8	27559267	27559256	+
1030	MIMAT0018005	hsa-miR-3622b-5p	0.116227	1.0839	up	0.634271	3.80056	3.91678	13.9342	15.1032	hsa-miR-3622b-5p	hsa-miR-3622b-5p	hsa-miR-3622b-5p	TCACCTGACCTCCCA	chr8	27559231	27559218	+
1031	MIMAT0018065	hsa-miR-3646	-0.0646184	1.04581	down	0.706207	4.09967	4.03505	17.1445	16.3935	hsa-miR-3646	hsa-miR-3646	hsa-miR-3646	TGGGCTGGGCTCA	chr20	43036827	43036838	-
1032	MIMAT0018067	hsa-miR-3647-3p	-0.0225572	1.01576	down	0.882328	1.23951	1.21695	2.36118	2.32455	hsa-miR-3647-3p	hsa-miR-3647-3p	hsa-miR-3647-3p	GATCAGACACACAAAAATT	chr16	70563468	70563485	-
1033	MIMAT0018066	hsa-miR-3647-5p	0.138102	1.10046	up	0.108725	0.296499	0.434601	1.22816	1.35154	hsa-miR-3647-5p	hsa-miR-3647-5p	hsa-miR-3647-5p	ATGAATGTGAATCATCACTTC	chr16	70563419	70563438	-
1034	MIMAT0018068	hsa-miR-3648	-0.291751	1.22412	down	0.475145	7.58318	7.29143	191.763	156.653	hsa-miR-3648	hsa-miR-3648	hsa-miR-3648	CCCTCGGCGATCC	chr21	9825868	9825879	-
1035	MIMAT0018069	hsa-miR-3649	-0.278139	1.21263	down	0.153531	0.407329	0.129191	1.32623	1.09368	hsa-miR-3649	hsa-miR-3649	hsa-miR-3649	CTTAGACACTCAGGTCC	chr12	1769545	1769530	+
1036	MIMAT0018070	hsa-miR-3650	0.082714	1.05901	up	0.181484	0.273492	0.356206	1.20873	1.28006	hsa-miR-3650	hsa-miR-3650	hsa-miR-3650	GGACTCTACAGACACAC	chr5	38557625	38557610	+
1037	MIMAT0018071	hsa-miR-3651	0.701856	1.6266	up	0.106583	4.96057	5.66243	31.1373	50.6478	hsa-miR-3651	hsa-miR-3651	hsa-miR-3651	TCATGTACCAGCGACC	chr9	95054826	95054812	+
1038	MIMAT0018072	hsa-miR-3652	-0.317406	1.24609	down	0.435662	7.20078	6.88337	147.113	118.06	hsa-miR-3652	hsa-miR-3652	hsa-miR-3652	TCCTCACACCTCCAGC	chr12	104324206	104324220	-
1039	MIMAT0018073	hsa-miR-3653	0.238324	1.17962	up	0.523774	5.55594	5.79426	47.0439	55.494	hsa-miR-3653	hsa-miR-3653	hsa-miR-3653	CTTCAGTCAACTTCTTAG	chr22	29729238	29729222	+
1040	MIMAT0018074	hsa-miR-3654	0.200767	1.14931	up	0.466513	4.85288	5.05365	28.8977	33.2124	hsa-miR-3654	hsa-miR-3654	hsa-miR-3654	TTCCTCAGCTTGTCCA	chr7	132719675	132719661	+
1041	MIMAT0018075	hsa-miR-3655	-0.00659538	1.00458	down	0.986415	0.217928	0.211332	1.16306	1.15776	hsa-miR-3655	hsa-miR-3655	hsa-miR-3655	AGCAACACCGCAGC	chr5	140027437	140027449	-
1042	MIMAT0018076	hsa-miR-3656	-0.506212	1.42032	down	0.157498	10.8474	10.3412	1842.49	1297.24	hsa-miR-3656	hsa-miR-3656	hsa-miR-3656	CCACCCCCGCAC	chr11	118889708	118889718	-
1043	MIMAT0018077	hsa-miR-3657	0.158871	1.11641	up	0.0919126	0.242843	0.401714	1.18332	1.32108	hsa-miR-3657	hsa-miR-3657	hsa-miR-3657	AATCACCAATAATGGGACA	chr12	112475491	112475474	+
1044	MIMAT0018078	hsa-miR-3658	-0.0219831	1.01535	down	0.6771	0.205068	0.183085	1.15274	1.13531	hsa-miR-3658	hsa-miR-3658	hsa-miR-3658	ATCTCCATGGTGTTTTCT	chr1	165877165	165877181	-
1045	MIMAT0018080	hsa-miR-3659	0.149448	1.10915	up	0.59948	3.02618	3.17563	8.14652	9.03567	hsa-miR-3659	hsa-miR-3659	hsa-miR-3659	TGCCCTCGTAGACAAC	chr1	38554967	38554981	-
1046	MIMAT0018081	hsa-miR-3660	0.413122	1.33156	up	0.391684	3.36901	3.78213	10.3317	13.7574	hsa-miR-3660	hsa-miR-3660	hsa-miR-3660	TCAAAATGCTCTCCTGTC	chr5	89312517	89312501	+
1047	MIMAT0018082	hsa-miR-3661	-0.10364	1.07448	down	0.620484	0.321082	0.217442	1.24927	1.16267	hsa-miR-3661	hsa-miR-3661	hsa-miR-3661	CAGCTGTCCGAGTCC	chr5	133561476	133561489	-
1048	MIMAT0018083	hsa-miR-3662	0.0499287	1.03521	up	0.631771	0.440358	0.490287	1.35694	1.40472	hsa-miR-3662	hsa-miR-3662	hsa-miR-3662	CATCAGTCACTACTCATCA	chr6	135300553	135300536	+
1049	MIMAT0018085	hsa-miR-3663-3p	0.237743	1.17915	up	0.8544	8.13336	8.3711	280.792	331.095	hsa-miR-3663-3p	hsa-miR-3663-3p	hsa-miR-3663-3p	GCGCCCGGCCT	chr10	118927268	118927259	+
1050	MIMAT0018084	hsa-miR-3663-5p	-0.315883	1.24477	down	0.104747	2.87472	2.55884	7.3346	5.89232	hsa-miR-3663-5p	hsa-miR-3663-5p	hsa-miR-3663-5p	CCGAGCACCACGC	chr10	118927229	118927218	+
1051	MIMAT0018086	hsa-miR-3664-5p	-0.0524159	1.037	down	0.34787	0.163923	0.111507	1.12033	1.08036	hsa-miR-3664-5p	hsa-miR-3664-5p	hsa-miR-3664-5p	ACTCATGAGTGAAGACAG	chr11	70718416	70718399	+
1052	MIMAT0018087	hsa-miR-3665	-0.187311	1.13864	down	0.279295	11.5435	11.3562	2985.02	2621.56	hsa-miR-3665	hsa-miR-3665	hsa-miR-3665	CGCCGCCCCG	chr13	78272188	78272180	+
1053	MIMAT0018088	hsa-miR-3666	-0.298682	1.23002	down	0.46909	4.95111	4.65243	30.9338	25.149	hsa-miR-3666	hsa-miR-3666	hsa-miR-3666	TCGGCATCTACACTTGC	chr7	114293433	114293448	-
1054	MIMAT0018090	hsa-miR-3667-3p	-0.0645882	1.04579	down	0.595798	0.177501	0.112912	1.13092	1.08141	hsa-miR-3667-3p	hsa-miR-3667-3p	hsa-miR-3667-3p	AAAGACCCATGGAGAGG	chr22	49937106	49937091	+
1055	MIMAT0018089	hsa-miR-3667-5p	-0.0456511	1.03215	down	0.730958	5.21027	5.16462	37.0209	35.8678	hsa-miR-3667-5p	hsa-miR-3667-5p	hsa-miR-3667-5p	ACCTTCTCCTCAATGGG	chr22	49937070	49937055	+
1056	MIMAT0018091	hsa-miR-3668	0.031252	1.0219	up	0.697455	0.190156	0.221408	1.14089	1.16587	hsa-miR-3668	hsa-miR-3668	hsa-miR-3668	ATTTTGATCAATCTCTACATT	chr6	140526398	140526417	-
1057	MIMAT0018092	hsa-miR-3669	0.00811107	1.00564	up	0.921156	0.318132	0.326243	1.24672	1.25374	hsa-miR-3669	hsa-miR-3669	hsa-miR-3669	TATATTCCGTATACATATTCCG	chr8	130509669	130509649	+
1058	MIMAT0018093	hsa-miR-3670	0.00337298	1.00234	up	0.925168	0.063678	0.0670509	1.04513	1.04757	hsa-miR-3670	hsa-miR-3670	hsa-miR-3670	TAGAGAAGGACAGCTGTG	chr16	15001619	15001636	-
1059	MIMAT0018094	hsa-miR-3671	-0.0810993	1.05782	down	0.151818	0.244726	0.163627	1.18487	1.1201	hsa-miR-3671	hsa-miR-3671	hsa-miR-3671	TGCAGACTAGTCCTTATTTG	chr1	65523518	65523500	+
1060	MIMAT0018095	hsa-miR-3672	0.0451437	1.03179	up	0.236776	0.137071	0.182215	1.09967	1.13462	hsa-miR-3672	hsa-miR-3672	hsa-miR-3672	AAGATGTTTTACATGAGTCTC	chrX	120504843	120504862	-
1061	MIMAT0018096	hsa-miR-3673	0.0235142	1.01643	up	0.870107	0.276866	0.30038	1.21156	1.23147	hsa-miR-3673	hsa-miR-3673	hsa-miR-3673	TATTCCGTATATACATTCCAT	chr8	130508118	130508098	+
1062	MIMAT0018097	hsa-miR-3674	-0.325013	1.25268	down	0.526238	0.752991	0.427978	1.68528	1.34535	hsa-miR-3674	hsa-miR-3674	hsa-miR-3674	GGCCAATCTTAGGTTCT	chr8	1749305	1749320	-
1063	MIMAT0018099	hsa-miR-3675-3p	-0.423221	1.34092	down	0.286946	1.71368	1.29046	3.27996	2.44605	hsa-miR-3675-3p	hsa-miR-3675-3p	hsa-miR-3675-3p	TTGGGGGAGTTCCTTA	chr1	17185507	17185493	+
1064	MIMAT0018098	hsa-miR-3675-5p	-0.0268065	1.01875	down	0.733292	0.176843	0.150036	1.13041	1.1096	hsa-miR-3675-5p	hsa-miR-3675-5p	hsa-miR-3675-5p	GAAATCTCTACAGAAGCC	chr1	17185477	17185461	+
1065	MIMAT0018100	hsa-miR-3676-3p	-0.53353	1.44747	down	0.0980621	3.37006	2.83653	10.3392	7.14299	hsa-miR-3676-3p	hsa-miR-3676-3p	hsa-miR-3676-3p	AAAGCGTGGGGGAA	chr17	8090558	8090571	-
1066	MIMAT0018101	hsa-miR-3677-3p	0.192465	1.14271	up	0.484597	1.52283	1.7153	2.87355	3.28364	hsa-miR-3677-3p	hsa-miR-3677-3p	hsa-miR-3677-3p	GGCCGTGGCCAG	chr16	2320762	2320773	-
1067	MIMAT0018103	hsa-miR-3678-3p	-0.0541456	1.03824	down	0.950294	2.46491	2.41076	5.52092	5.31756	hsa-miR-3678-3p	hsa-miR-3678-3p	hsa-miR-3678-3p	CCGGTCCGTACAAA	chr17	73402227	73402239	-
1068	MIMAT0018102	hsa-miR-3678-5p	0.0256085	1.01791	up	0.28213	0.0470802	0.0726887	1.03317	1.05167	hsa-miR-3678-5p	hsa-miR-3678-5p	hsa-miR-3678-5p	CACAGCAGAGTTTGTAC	chr17	73402162	73402177	-
1069	MIMAT0018105	hsa-miR-3679-3p	-0.469922	1.38503	down	0.139446	1.70533	1.23541	3.26104	2.35448	hsa-miR-3679-3p	hsa-miR-3679-3p	hsa-miR-3679-3p	GATGAAGATTACTGGGGG	chr2	134884744	134884760	-
1070	MIMAT0018104	hsa-miR-3679-5p	-0.216835	1.16218	down	0.529549	9.73239	9.51556	850.634	731.929	hsa-miR-3679-5p	hsa-miR-3679-5p	hsa-miR-3679-5p	TCCCCTTCCCTGCC	chr2	134884711	134884723	-
1071	MIMAT0018107	hsa-miR-3680-3p	0.0140676	1.0098	up	0.936789	2.96076	2.97482	7.78531	7.8616	hsa-miR-3680-3p	hsa-miR-3680-3p	hsa-miR-3680-3p	CCTACTCCCAGGGTC	chr16	21517441	21517427	+
1072	MIMAT0018106	hsa-miR-3680-5p	0.0407016	1.02861	up	0.46217	0.0621555	0.102857	1.04402	1.0739	hsa-miR-3680-5p	hsa-miR-3680-5p	hsa-miR-3680-5p	TGCACAATCCTGTGAGT	chr16	21517404	21517388	+
1073	MIMAT0018109	hsa-miR-3681-3p	0.00166659	1.00116	up	0.992607	0.127033	0.1287	1.09205	1.09331	hsa-miR-3681-3p	hsa-miR-3681-3p	hsa-miR-3681-3p	AGTAGTGGATGAAGCACT	chr2	12339304	12339321	-
1074	MIMAT0018108	hsa-miR-3681-5p	-0.0450618	1.03173	down	0.421421	0.136909	0.0918475	1.09955	1.06573	hsa-miR-3681-5p	hsa-miR-3681-5p	hsa-miR-3681-5p	GCACAGAGTGCATCAT	chr2	12339270	12339285	-
1075	MIMAT0018110	hsa-miR-3682-3p	-0.182801	1.13509	down	0.299404	5.76356	5.58076	54.3255	47.8603	hsa-miR-3682-3p	hsa-miR-3682-3p	hsa-miR-3682-3p	CTACCTCCACCTGTATC	chr2	54076328	54076312	+
1076	MIMAT0018111	hsa-miR-3683	0.0429664	1.03023	up	0.322454	0.182548	0.225514	1.13489	1.16919	hsa-miR-3683	hsa-miR-3683	hsa-miR-3683	TGATACTACTTCCAATGTCG	chr7	7106630	7106612	+
1077	MIMAT0018112	hsa-miR-3684	-0.00639609	1.00444	down	0.999563	0.123041	0.116645	1.08903	1.08421	hsa-miR-3684	hsa-miR-3684	hsa-miR-3684	AAGGACGTGTACTAGGT	chr4	99918590	99918605	-
1078	MIMAT0018113	hsa-miR-3685	-0.081342	1.058	down	0.078651	0.15347	0.0721279	1.11224	1.05127	hsa-miR-3685	hsa-miR-3685	hsa-miR-3685	AGTCTTCAGGTAGGGTAG	chr12	95703709	95703725	-
1079	MIMAT0018114	hsa-miR-3686	-0.0127113	1.00885	down	0.876407	0.144475	0.131764	1.10533	1.09563	hsa-miR-3686	hsa-miR-3686	hsa-miR-3686	TCATTTACTTTCTCTTACAGA	chr8	130496378	130496359	+
1080	MIMAT0018115	hsa-miR-3687	0.113457	1.08182	up	0.682991	0.542365	0.655823	1.45636	1.57551	hsa-miR-3687	hsa-miR-3687	hsa-miR-3687	ACGTCGCACGAACG	chr21	9826248	9826260	-
1081	MIMAT0018116	hsa-miR-3688-3p	0.105409	1.0758	up	0.066386	0.0617736	0.167182	1.04375	1.12286	hsa-miR-3688-3p	hsa-miR-3688-3p	hsa-miR-3688-3p	AGAGTGGCAAAGTCTTTC	chr4	160050017	160050034	-
1082	MIMAT0018118	hsa-miR-3689a-3p	-0.0327292	1.02295	down	0.700378	0.438736	0.406007	1.35542	1.32501	hsa-miR-3689a-3p	hsa-miR-3689a-3p	hsa-miR-3689a-3p	ACCACGATATCACACCT	chr9	137741403	137741388	+
1083	MIMAT0018117	hsa-miR-3689a-5p	-0.581541	1.49645	down	0.224049	2.28756	1.70602	4.8823	3.2626	hsa-miR-3689a-5p	hsa-miR-3689a-5p	hsa-miR-3689a-5p	TCCCAGGAACCATGAT	chr9	137741363	137741348	+
1084	MIMAT0018181	hsa-miR-3689b-3p	0.134214	1.09749	up	0.436849	0.411629	0.545843	1.33019	1.45987	hsa-miR-3689b-3p	hsa-miR-3689b-3p	hsa-miR-3689b-3p	ACCACAATATCACACCTC	chr9	137741211	137741194	+
1085	MIMAT0018119	hsa-miR-3690	-0.0776788	1.05532	down	0.0955128	0.0934352	0.0157563	1.06691	1.01098	hsa-miR-3690	hsa-miR-3690	hsa-miR-3690	CTTTGTCTACGCTGGG	chrX	1412828	1412842	-
1086	MIMAT0018120	hsa-miR-3691-5p	-0.0272257	1.01905	down	0.672045	0.141387	0.114161	1.10297	1.08235	hsa-miR-3691-5p	hsa-miR-3691-5p	hsa-miR-3691-5p	GTACCGAGTCTCCATC	chr6	5148503	5148488	+
1087	MIMAT0018122	hsa-miR-3692-3p	0.0300176	1.02102	up	0.381551	0.0541308	0.0841484	1.03823	1.06006	hsa-miR-3692-3p	hsa-miR-3692-3p	hsa-miR-3692-3p	ACTTCTGCAGTGTCAGT	chr6	157950214	157950230	-
1088	MIMAT0018121	hsa-miR-3692-5p	-0.287329	1.22038	down	0.532521	5.37111	5.08379	41.3872	33.9134	hsa-miR-3692-5p	hsa-miR-3692-5p	hsa-miR-3692-5p	CAGTATCCACTCCTGAC	chr6	157950176	157950192	-
1089	MIMAT0018164	hsa-miR-3713	-0.311691	1.24116	down	0.403424	3.75555	3.44385	13.5062	10.8819	hsa-miR-3713	hsa-miR-3713	hsa-miR-3713	ACCATCCCCAAACGG	chr15	76878994	76879007	-
1090	MIMAT0018165	hsa-miR-3714	0.0834931	1.05958	up	0.610019	0.555774	0.639267	1.46996	1.55754	hsa-miR-3714	hsa-miR-3714	hsa-miR-3714	ACAGGGGAGCACTGC	chr3	16974696	16974709	-
1091	MIMAT0018179	hsa-miR-3907	0.14256	1.10386	up	0.500182	4.45981	4.60237	22.0058	24.2914	hsa-miR-3907	hsa-miR-3907	hsa-miR-3907	TGTGAGCCAGCCTGG	chr7	151130688	151130675	+
1092	MIMAT0018182	hsa-miR-3908	0.145731	1.10629	up	0.0497785	0.249128	0.394859	1.18849	1.31481	hsa-miR-3908	hsa-miR-3908	hsa-miR-3908	AAACAGTCTACCTACATTGC	chr12	124020963	124020981	-
1093	MIMAT0018183	hsa-miR-3909	-0.079869	1.05692	down	0.420283	0.150271	0.0704023	1.10978	1.05001	hsa-miR-3909	hsa-miR-3909	hsa-miR-3909	AGACTGCAGGCCCT	chr22	35731712	35731724	-
1094	MIMAT0018184	hsa-miR-3910	-0.0556432	1.03932	down	0.689672	0.162381	0.106738	1.11913	1.07679	hsa-miR-3910	hsa-miR-3910	hsa-miR-3910	TGTCTTGGTTTTATGCCT	chr9	94398597	94398614	-
1095	MIMAT0018185	hsa-miR-3911	0.0872225	1.06232	up	0.978065	6.61566	6.70288	98.0645	104.176	hsa-miR-3911	hsa-miR-3911	hsa-miR-3911	TGCCTCCTCCAGGA	chr9	130452998	130452986	+
1096	MIMAT0018186	hsa-miR-3912	-0.153845	1.11253	down	0.229311	0.314021	0.160177	1.24317	1.11742	hsa-miR-3912	hsa-miR-3912	hsa-miR-3912	ACATGTCCATATTATGCGT	chr5	170813742	170813725	+
1097	MIMAT0018187	hsa-miR-3913-5p	-0.0541366	1.03824	down	0.438097	0.263596	0.209459	1.20047	1.15625	hsa-miR-3913-5p	hsa-miR-3913-5p	hsa-miR-3913-5p	AGACATCAAGATCAGTCC	chr12	69978528	69978545	-
1098	MIMAT0018188	hsa-miR-3914	0.0229753	1.01605	up	0.706521	0.129121	0.152096	1.09363	1.11118	hsa-miR-3914	hsa-miR-3914	hsa-miR-3914	ACTTCTCATTTTCTGGTTC	chr7	70772723	70772741	-
1099	MIMAT0018189	hsa-miR-3915	-0.0256	1.0179	down	0.889497	0.985949	0.960349	1.98062	1.94578	hsa-miR-3915	hsa-miR-3915	hsa-miR-3915	AATAAGACCATCTTTTCCTC	chrX	32601814	32601796	+
1100	MIMAT0018190	hsa-miR-3916	0.0332638	1.02332	up	0.698369	0.222771	0.256035	1.16697	1.19419	hsa-miR-3916	hsa-miR-3916	hsa-miR-3916	CTGAGAACCAGCCATT	chr1	247365313	247365299	+
1101	MIMAT0018191	hsa-miR-3917	0.00531215	1.00369	up	0.945695	6.0641	6.06941	66.9078	67.1546	hsa-miR-3917	hsa-miR-3917	hsa-miR-3917	CCCACCTGCTCAGT	chr1	26232923	26232911	+
1102	MIMAT0018192	hsa-miR-3918	-0.0397315	1.02792	down	0.82896	0.595368	0.555637	1.51086	1.46982	hsa-miR-3918	hsa-miR-3918	hsa-miR-3918	AGTCTCCATCTGCGG	chr6	159185731	159185718	+
1103	MIMAT0018193	hsa-miR-3919	-0.0313768	1.02199	down	0.595274	0.158648	0.127272	1.11624	1.09223	hsa-miR-3919	hsa-miR-3919	hsa-miR-3919	ACTGAGTCCTTTGTTCTC	chr3	159000493	159000509	-
1104	MIMAT0018195	hsa-miR-3920	0.0440281	1.03099	up	0.610804	0.382677	0.426705	1.30376	1.34416	hsa-miR-3920	hsa-miR-3920	hsa-miR-3920	TCAGAGAGTTAAGATAATCAGT	chr11	101390622	101390602	+
1105	MIMAT0018196	hsa-miR-3921	-0.183166	1.13537	down	0.100285	0.34131	0.158144	1.26691	1.11585	hsa-miR-3921	hsa-miR-3921	hsa-miR-3921	ACAAGGCATATGGTACTC	chr3	99683231	99683215	+
1106	MIMAT0018197	hsa-miR-3922-3p	-0.101041	1.07255	down	0.0264092	0.275923	0.174882	1.21077	1.12887	hsa-miR-3922-3p	hsa-miR-3922-3p	hsa-miR-3922-3p	AAAGAGTCAAGTCAAGGC	chr12	104985476	104985493	-
1107	MIMAT0018198	hsa-miR-3923	0.00504513	1.0035	up	0.904332	1.90349	1.90854	3.74118	3.75429	hsa-miR-3923	hsa-miR-3923	hsa-miR-3923	CCCTAATCCAACATTACTAG	chr3	79557090	79557108	-
1108	MIMAT0018199	hsa-miR-3924	-0.0317466	1.02225	down	0.915715	0.473699	0.441952	1.38867	1.35844	hsa-miR-3924	hsa-miR-3924	hsa-miR-3924	AGTAGCAGTCACATATACATAT	chr10	59064309	59064289	+
1109	MIMAT0018200	hsa-miR-3925-5p	-0.726692	1.65484	down	0.3052	4.72905	4.00235	26.5207	16.0261	hsa-miR-3925-5p	hsa-miR-3925-5p	hsa-miR-3925-5p	AGGCTCCACTTTCAGT	chr6	36590245	36590230	+
1110	MIMAT0018201	hsa-miR-3926	0.0259354	1.01814	up	0.715458	5.42835	5.45428	43.0621	43.8433	hsa-miR-3926	hsa-miR-3926	hsa-miR-3926	TCTCTGCCTGCTTTTTG	chr8	12584755	12584771	-
1111	MIMAT0018202	hsa-miR-3927	-0.0409819	1.02881	down	0.711952	0.439249	0.398267	1.3559	1.31792	hsa-miR-3927	hsa-miR-3927	hsa-miR-3927	ATGCCTATCAAATATCTACCT	chr9	112273820	112273801	+
1112	MIMAT0018205	hsa-miR-3928	0.0784405	1.05588	up	0.232045	0.123578	0.202019	1.08943	1.15031	hsa-miR-3928	hsa-miR-3928	hsa-miR-3928	GCCGAAGCTCCAAG	chr22	31556105	31556093	+
1113	MIMAT0018206	hsa-miR-3929	0.0726835	1.05167	up	0.418895	0.142537	0.215221	1.10384	1.16088	hsa-miR-3929	hsa-miR-3929	hsa-miR-3929	AGTGGTCTACTCACATCA	chr18	33514105	33514089	+
1114	MIMAT0018349	hsa-miR-3934	-0.192508	1.14275	down	0.501547	5.57091	5.3784	47.5347	41.5968	hsa-miR-3934	hsa-miR-3934	hsa-miR-3934	CTGCCTCAGTTTCCA	chr6	33665937	33665950	-
1115	MIMAT0018350	hsa-miR-3935	0.177759	1.13113	up	0.447253	3.09757	3.27533	8.55977	9.68217	hsa-miR-3935	hsa-miR-3935	hsa-miR-3935	GTGGCTGGTGCTCG	chr16	56279498	56279510	-
1116	MIMAT0018351	hsa-miR-3936	-0.259144	1.19677	down	0.0910955	0.535581	0.276438	1.44953	1.2112	hsa-miR-3936	hsa-miR-3936	hsa-miR-3936	TGCATCTGCCATACACC	chr5	131701268	131701253	+
1117	MIMAT0018352	hsa-miR-3937	-0.113896	1.08215	down	0.614105	6.62523	6.51133	98.717	91.2233	hsa-miR-3937	hsa-miR-3937	hsa-miR-3937	CCCCCATTGCTACAG	chrX	39520539	39520552	-
1118	MIMAT0018353	hsa-miR-3938	0.504413	1.41855	up	0.591977	0.87072	1.37513	1.82858	2.59392	hsa-miR-3938	hsa-miR-3938	hsa-miR-3938	CCGGGTTATCTACAAGG	chr3	55886599	55886584	+
1119	MIMAT0018355	hsa-miR-3939	0.0310395	1.02175	up	0.61054	0.119063	0.150102	1.08603	1.10965	hsa-miR-3939	hsa-miR-3939	hsa-miR-3939	GACATCCTGTGGTCTG	chr6	167411377	167411363	+
1120	MIMAT0018356	hsa-miR-3940-3p	0.00885008	1.00615	up	0.97438	0.529803	0.538653	1.44373	1.45262	hsa-miR-3940-3p	hsa-miR-3940-3p	hsa-miR-3940-3p	AAGTGGGCTGGGATC	chr19	6416498	6416484	+
1121	MIMAT0018357	hsa-miR-3941	-0.0224378	1.01567	down	0.580487	0.101902	0.079464	1.07319	1.05663	hsa-miR-3941	hsa-miR-3941	hsa-miR-3941	TATGATCCTCAGTTGTGTG	chr10	124176544	124176561	-
1122	MIMAT0018358	hsa-miR-3942-5p	0.0425381	1.02992	up	0.491098	0.181752	0.22429	1.13426	1.1682	hsa-miR-3942-5p	hsa-miR-3942-5p	hsa-miR-3942-5p	ATTTCAGGTAACAGTATTGC	chr15	35664500	35664481	+
1123	MIMAT0018359	hsa-miR-3943	-0.21642	1.16185	down	0.7758	0.994569	0.778149	1.99249	1.71493	hsa-miR-3943	hsa-miR-3943	hsa-miR-3943	CGCCAAGTGAAGCC	chr7	43190526	43190538	-
1124	MIMAT0018360	hsa-miR-3944-3p	0.0584678	1.04136	up	0.559261	0.0780681	0.136536	1.0556	1.09926	hsa-miR-3944-3p	hsa-miR-3944-3p	hsa-miR-3944-3p	CCGGAGCAGCAGG	chr10	135185144	135185132	+
1125	MIMAT0018361	hsa-miR-3945	0.0435515	1.03065	up	0.964752	5.21734	5.26089	37.2029	38.343	hsa-miR-3945	hsa-miR-3945	hsa-miR-3945	ATATCAACCCTCTCCTATGC	chr4	185772211	185772193	+
1126	MIMAT0016883	hsa-miR-4251	0.314573	1.24364	up	0.765043	1.94196	2.25654	3.84229	4.77843	hsa-miR-4251	hsa-miR-4251	hsa-miR-4251	TTGGCCCTTTTCTCAG	chr1	3044575	3044589	-
1127	MIMAT0016886	hsa-miR-4252	0.203816	1.15174	up	0.0630728	0.126251	0.330067	1.09145	1.25707	hsa-miR-4252	hsa-miR-4252	hsa-miR-4252	TGGTGCTGACTCAGTG	chr1	6489946	6489932	+
1128	MIMAT0016882	hsa-miR-4253	-0.133771	1.09716	down	0.606634	5.86635	5.73258	58.3373	53.1713	hsa-miR-4253	hsa-miR-4253	hsa-miR-4253	ACCCCCTGGACATGC	chr1	23189709	23189696	+
1129	MIMAT0016884	hsa-miR-4254	-0.111625	1.08044	down	0.333555	0.310305	0.19868	1.23997	1.14765	hsa-miR-4254	hsa-miR-4254	hsa-miR-4254	GAGATGGTGGAGTAGC	chr1	32224326	32224312	+
1130	MIMAT0016885	hsa-miR-4255	0.0207637	1.0145	up	0.74892	0.840482	0.861246	1.79065	1.81661	hsa-miR-4255	hsa-miR-4255	hsa-miR-4255	TCCATCTCTGAACACTG	chr1	37627175	37627190	-
1131	MIMAT0016877	hsa-miR-4256	0.052062	1.03675	up	0.565925	0.228279	0.28034	1.17144	1.21448	hsa-miR-4256	hsa-miR-4256	hsa-miR-4256	ACCTTCATCAGGTCAGA	chr1	113004419	113004404	+
1132	MIMAT0016878	hsa-miR-4257	-0.333921	1.26043	down	0.383245	7.29841	6.96449	157.413	124.888	hsa-miR-4257	hsa-miR-4257	hsa-miR-4257	CTCAGTCCCCACCT	chr1	150524468	150524480	-
1133	MIMAT0016879	hsa-miR-4258	-0.0432303	1.03042	down	0.325691	0.141589	0.0983592	1.10312	1.07056	hsa-miR-4258	hsa-miR-4258	hsa-miR-4258	CCAAGGCGGTGGC	chr1	154948184	154948195	-
1134	MIMAT0016880	hsa-miR-4259	0.0657155	1.0466	up	0.789648	3.95442	4.02013	15.5024	16.2248	hsa-miR-4259	hsa-miR-4259	hsa-miR-4259	TCCTGACCCCTAGACC	chr1	159869859	159869845	+
1135	MIMAT0016881	hsa-miR-4260	-0.0360023	1.02527	down	0.772851	2.45084	2.41484	5.46734	5.33259	hsa-miR-4260	hsa-miR-4260	hsa-miR-4260	TGGGACTCCATGCCC	chr1	209796817	209796804	+
1136	MIMAT0016890	hsa-miR-4261	0.361046	1.28436	up	0.159869	3.2544	3.61544	9.54269	12.2562	hsa-miR-4261	hsa-miR-4261	hsa-miR-4261	TGGGTCCCTGTTTCC	chr2	10332787	10332774	+
1137	MIMAT0016894	hsa-miR-4262	-0.0674863	1.04789	down	0.152406	0.134347	0.0668606	1.0976	1.04743	hsa-miR-4262	hsa-miR-4262	hsa-miR-4262	CAGGTAGTCTGAATGTC	chr2	11977102	11977087	+
1138	MIMAT0016898	hsa-miR-4263	0.0644394	1.04568	up	0.493895	0.153533	0.217972	1.11229	1.1631	hsa-miR-4263	hsa-miR-4263	hsa-miR-4263	GGCCAAGGCACTTAG	chr2	28219293	28219306	-
1139	MIMAT0016899	hsa-miR-4264	-0.0260876	1.01825	down	0.759544	0.265096	0.239009	1.20172	1.18018	hsa-miR-4264	hsa-miR-4264	hsa-miR-4264	AATGACCATGACTGAGT	chr2	79876446	79876431	+
1140	MIMAT0016891	hsa-miR-4265	-0.118413	1.08554	down	0.552223	0.828597	0.710184	1.77596	1.63601	hsa-miR-4265	hsa-miR-4265	hsa-miR-4265	CCCAGAGCTGAGCC	chr2	109758034	109758022	+
1141	MIMAT0016892	hsa-miR-4266	-0.758039	1.69119	down	0.667875	1.66404	0.906	3.16902	1.87384	hsa-miR-4266	hsa-miR-4266	hsa-miR-4266	GGCCAAGGCCTCC	chr2	109930071	109930060	+
1142	MIMAT0016893	hsa-miR-4267	0.0491265	1.03464	up	0.915006	1.04136	1.09049	2.05817	2.12946	hsa-miR-4267	hsa-miR-4267	hsa-miR-4267	GTGCCACCGAGCT	chr2	110827563	110827552	+
1143	MIMAT0016896	hsa-miR-4268	0.0355155	1.02492	up	0.956028	1.40707	1.44258	2.65198	2.71807	hsa-miR-4268	hsa-miR-4268	hsa-miR-4268	CACATCCTGAGAGGAG	chr2	220771276	220771262	+
1144	MIMAT0016897	hsa-miR-4269	-0.413644	1.33205	down	0.247335	3.5766	3.16296	11.9307	8.95665	hsa-miR-4269	hsa-miR-4269	hsa-miR-4269	GCCAGGGCTGTCTG	chr2	240227175	240227187	-
1145	MIMAT0016900	hsa-miR-4270	-0.180028	1.13291	down	0.539799	9.97451	9.79448	1006.06	888.038	hsa-miR-4270	hsa-miR-4270	hsa-miR-4270	GCCCTCCCCTGAC	chr3	15537775	15537764	+
1146	MIMAT0016901	hsa-miR-4271	-0.672396	1.59372	down	0.401891	8.96072	8.28833	498.249	312.633	hsa-miR-4271	hsa-miR-4271	hsa-miR-4271	CCCCACCTTTTCTTCC	chr3	49311595	49311609	-
1147	MIMAT0016902	hsa-miR-4272	0.0372116	1.02613	up	0.400658	0.077052	0.114264	1.05486	1.08242	hsa-miR-4272	hsa-miR-4272	hsa-miR-4272	ACAATCACTAGTTGAATG	chr3	67275925	67275941	-
1148	MIMAT0016903	hsa-miR-4273	-0.0792383	1.05646	down	0.690275	0.721732	0.642494	1.64916	1.56102	hsa-miR-4273	hsa-miR-4273	hsa-miR-4273	CTGTCCATCAGAGAACA	chr3	75787443	75787458	-
1149	MIMAT0016906	hsa-miR-4274	-0.54391	1.45792	down	0.223127	2.85544	2.31153	7.23722	4.96408	hsa-miR-4274	hsa-miR-4274	hsa-miR-4274	CAGGGGGAGGGAC	chr4	7461824	7461835	-
1150	MIMAT0016905	hsa-miR-4275	0.0450895	1.03175	up	0.325665	0.0550135	0.100103	1.03887	1.07185	hsa-miR-4275	hsa-miR-4275	hsa-miR-4275	AAAGAAGTGGTAATTGG	chr4	28821215	28821230	-
1151	MIMAT0016904	hsa-miR-4276	-0.0665177	1.04719	down	0.0955021	0.109378	0.0428607	1.07876	1.03015	hsa-miR-4276	hsa-miR-4276	hsa-miR-4276	GCACATGAGTCACTGA	chr4	175344958	175344972	-
1152	MIMAT0016908	hsa-miR-4277	-0.00718737	1.00499	down	0.764114	0.0522437	0.0450563	1.03688	1.03172	hsa-miR-4277	hsa-miR-4277	hsa-miR-4277	GTGTACTGTGCTCAGAA	chr5	1708930	1708915	+
1153	MIMAT0016910	hsa-miR-4278	-0.104133	1.07485	down	0.14738	0.239636	0.135502	1.18069	1.09848	hsa-miR-4278	hsa-miR-4278	hsa-miR-4278	CAAGGGCAAACCCC	chr5	6828024	6828012	+
1154	MIMAT0016909	hsa-miR-4279	0.103699	1.07452	up	0.579618	0.2316	0.335299	1.17414	1.26164	hsa-miR-4279	hsa-miR-4279	hsa-miR-4279	GAAGCCGGGAGGA	chr5	31936255	31936244	+
1155	MIMAT0016911	hsa-miR-4280	0.122489	1.08861	up	0.804315	1.60579	1.72828	3.04362	3.31332	hsa-miR-4280	hsa-miR-4280	hsa-miR-4280	GCTCTGCTCAGAACTAC	chr5	86410726	86410711	+
1156	MIMAT0016907	hsa-miR-4281	-0.351791	1.27614	down	0.273387	13.331	12.9792	10304.7	8074.91	hsa-miR-4281	hsa-miR-4281	hsa-miR-4281	CCCCCCTCCCCG	chr5	176056491	176056481	+
1157	MIMAT0016912	hsa-miR-4282	-0.525139	1.43907	down	0.377532	1.84597	1.32083	3.59495	2.4981	hsa-miR-4282	hsa-miR-4282	hsa-miR-4282	TCCTGGATGCAAATTTTA	chr6	73677466	73677450	+
1158	MIMAT0016914	hsa-miR-4283	0.0649029	1.04601	up	0.378257	0.176227	0.24113	1.12993	1.18192	hsa-miR-4283	hsa-miR-4283	hsa-miR-4283	AAACTCGCTGAGCCC	chr7	63081480	63081494	-
1159	MIMAT0016915	hsa-miR-4284	0.378236	1.29975	up	0.443446	10.1803	10.5585	1160.28	1508.07	hsa-miR-4284	hsa-miR-4284	hsa-miR-4284	ATGGGGTGATGTGAGC	chr7	73125660	73125674	-
1160	MIMAT0016913	hsa-miR-4285	-0.135439	1.09843	down	0.275226	0.193103	0.0576637	1.14322	1.04078	hsa-miR-4285	hsa-miR-4285	hsa-miR-4285	ATGAGTCGGACTCGC	chr7	101936383	101936396	-
1161	MIMAT0016916	hsa-miR-4286	0.359133	1.28266	up	0.188931	10.6435	11.0026	1599.59	2051.72	hsa-miR-4286	hsa-miR-4286	hsa-miR-4286	GGTACCAGGAGTGGG	chr8	10524501	10524514	-
1162	MIMAT0016917	hsa-miR-4287	0.000850034	1.00059	up	0.992726	0.182979	0.183829	1.13523	1.13589	hsa-miR-4287	hsa-miR-4287	hsa-miR-4287	AAAGTGCCCTCAAGGG	chr8	27743584	27743570	+
1163	MIMAT0016918	hsa-miR-4288	0.0409118	1.02876	up	0.37111	0.180451	0.221363	1.13324	1.16583	hsa-miR-4288	hsa-miR-4288	hsa-miR-4288	GGAAACTCAGCAGACA	chr8	28362689	28362675	+
1164	MIMAT0016920	hsa-miR-4289	-0.00364409	1.00253	down	0.97191	0.427127	0.423483	1.34455	1.34116	hsa-miR-4289	hsa-miR-4289	hsa-miR-4289	TGATAGCCCTGCACAA	chr9	91360779	91360765	+
1165	MIMAT0016921	hsa-miR-4290	-1.21426	2.32021	down	0.489636	2.16526	0.951004	4.48548	1.93322	hsa-miR-4290	hsa-miR-4290	hsa-miR-4290	GAGGGAAGAAAGGAGG	chr9	92785807	92785793	+
1166	MIMAT0016922	hsa-miR-4291	-0.572164	1.48675	down	0.827489	4.74663	4.17447	26.8459	18.0568	hsa-miR-4291	hsa-miR-4291	hsa-miR-4291	AGCTGTTCCTGCTGAA	chr9	96581650	96581664	-
1167	MIMAT0016919	hsa-miR-4292	0.0281064	1.01967	up	0.990807	0.317693	0.345799	1.24634	1.27085	hsa-miR-4292	hsa-miR-4292	hsa-miR-4292	CCAAGGCCGGCC	chr9	139725455	139725465	-
1168	MIMAT0016848	hsa-miR-4293	-0.0801417	1.05712	down	0.61537	0.319732	0.23959	1.2481	1.18066	hsa-miR-4293	hsa-miR-4293	hsa-miR-4293	CTGTTCCTGTCAGGC	chr10	14425266	14425253	+
1169	MIMAT0016849	hsa-miR-4294	0.167182	1.12286	up	0.744012	3.84781	4.01499	14.3981	16.1671	hsa-miR-4294	hsa-miR-4294	hsa-miR-4294	CCCTGCTGTAGACTCC	chr10	50193583	50193569	+
1170	MIMAT0016844	hsa-miR-4295	-0.067642	1.048	down	0.078123	0.249579	0.181937	1.18886	1.13441	hsa-miR-4295	hsa-miR-4295	hsa-miR-4295	AAGGAAAACATTGCACTG	chr10	114393940	114393956	-
1171	MIMAT0016845	hsa-miR-4296	0.0919698	1.06582	up	0.798641	0.690371	0.782341	1.6137	1.71992	hsa-miR-4296	hsa-miR-4296	hsa-miR-4296	TGAGCCTGAGCCCA	chr10	126721378	126721366	+
1172	MIMAT0016846	hsa-miR-4297	-0.00185466	1.00129	down	0.957962	0.289598	0.287744	1.2223	1.22073	hsa-miR-4297	hsa-miR-4297	hsa-miR-4297	CACAGACAGGAAGGC	chr10	131641588	131641575	+
1173	MIMAT0016852	hsa-miR-4298	0.0225672	1.01577	up	0.916303	7.85901	7.88158	232.166	235.826	hsa-miR-4298	hsa-miR-4298	hsa-miR-4298	CTGCCTCCTCCTCC	chr11	1880725	1880713	+
1174	MIMAT0016851	hsa-miR-4299	0.642895	1.56146	up	0.156303	11.3484	11.9913	2607.37	4071.31	hsa-miR-4299	hsa-miR-4299	hsa-miR-4299	GCCTCTCATGTCACC	chr11	11678259	11678246	+
1175	MIMAT0016853	hsa-miR-4300	0.0777284	1.05536	up	0.801211	1.04601	1.12374	2.06481	2.17911	hsa-miR-4300	hsa-miR-4300	hsa-miR-4300	GAAGTAGTCCAGCTCC	chr11	81601868	81601854	+
1176	MIMAT0016850	hsa-miR-4301	0.0128353	1.00894	up	0.937158	0.116093	0.128928	1.0838	1.09348	hsa-miR-4301	hsa-miR-4301	hsa-miR-4301	TCACAAGTGAAGTAGTGG	chr11	113320774	113320758	+
1177	MIMAT0016855	hsa-miR-4302	0.0197721	1.0138	up	0.755537	0.161926	0.181698	1.11878	1.13422	hsa-miR-4302	hsa-miR-4302	hsa-miR-4302	CTCGCTGAGCCACA	chr12	26026980	26026968	+
1178	MIMAT0016856	hsa-miR-4303	0.319967	1.2483	up	0.481311	1.45598	1.77595	2.74343	3.42463	hsa-miR-4303	hsa-miR-4303	hsa-miR-4303	CTGTCCTCAGCTCAGA	chr12	98389187	98389173	+
1179	MIMAT0016854	hsa-miR-4304	-0.438725	1.35541	down	0.261654	4.34738	3.90865	20.3559	15.0183	hsa-miR-4304	hsa-miR-4304	hsa-miR-4304	TGCCCTGGACATGC	chr12	123495240	123495228	+
1180	MIMAT0016857	hsa-miR-4305	-0.00219133	1.00152	down	0.998524	0.114522	0.112331	1.08262	1.08097	hsa-miR-4305	hsa-miR-4305	hsa-miR-4305	GAACTGGAGGTGTCTAG	chr13	40238198	40238183	+
1181	MIMAT0016858	hsa-miR-4306	0.378745	1.30021	up	0.172168	6.06755	6.4463	67.068	87.2025	hsa-miR-4306	hsa-miR-4306	hsa-miR-4306	TACTGCCTTTCTCTCCA	chr13	100295378	100295393	-
1182	MIMAT0016860	hsa-miR-4307	0.0608573	1.04309	up	0.591773	0.766849	0.827706	1.70155	1.77486	hsa-miR-4307	hsa-miR-4307	hsa-miR-4307	GGAAACAGGAAAAAACAT	chr14	27377905	27377921	-
1183	MIMAT0016861	hsa-miR-4308	-0.0613256	1.04342	down	0.464775	0.255931	0.194605	1.19411	1.14441	hsa-miR-4308	hsa-miR-4308	hsa-miR-4308	AAGAAGAAACTCCAGGG	chr14	55344901	55344886	+
1184	MIMAT0016859	hsa-miR-4309	-0.199125	1.148	down	0.0641567	0.3821	0.182975	1.30324	1.13522	hsa-miR-4309	hsa-miR-4309	hsa-miR-4309	TGGAATCCTAGACTCCA	chr14	103005993	103006008	-
1185	MIMAT0016862	hsa-miR-4310	-0.568806	1.4833	down	0.0941564	1.48869	0.919888	2.80635	1.89197	hsa-miR-4310	hsa-miR-4310	hsa-miR-4310	GGGACATGAATGCTGC	chr15	42158739	42158725	+
1186	MIMAT0016863	hsa-miR-4311	-0.337034	1.26316	down	0.470466	2.73743	2.40039	6.6688	5.27947	hsa-miR-4311	hsa-miR-4311	hsa-miR-4311	CACACTCAGCTCTCTTT	chr15	66332583	66332598	-
1187	MIMAT0016864	hsa-miR-4312	-0.481017	1.39573	down	0.129795	1.68546	1.20444	3.21643	2.30448	hsa-miR-4312	hsa-miR-4312	hsa-miR-4312	TGGGGACAGGAACAA	chr15	69094254	69094241	+
1188	MIMAT0016865	hsa-miR-4313	-0.380462	1.30176	down	0.252575	4.29051	3.91005	19.5692	15.0329	hsa-miR-4313	hsa-miR-4313	hsa-miR-4313	GGGTTTGGGGCCA	chr15	76054585	76054574	+
1189	MIMAT0016868	hsa-miR-4314	-0.204697	1.15244	down	0.501922	6.39049	6.1858	83.8939	72.7965	hsa-miR-4314	hsa-miR-4314	hsa-miR-4314	CTGTCCCATTTCCCA	chr17	7991388	7991401	-
1190	MIMAT0016866	hsa-miR-4315	0.0278294	1.01948	up	0.896288	1.18949	1.21732	2.28072	2.32514	hsa-miR-4315	hsa-miR-4315	hsa-miR-4315	GTCCAGCTCAGAAAGC	chr17	43552756	43552741	+
1191	MIMAT0016867	hsa-miR-4316	-0.957732	1.94225	down	0.0779081	2.33972	1.38199	5.06204	2.60627	hsa-miR-4316	hsa-miR-4316	hsa-miR-4316	CACCAGCTAGCCTCA	chr17	75393092	75393079	+
1192	MIMAT0016872	hsa-miR-4317	0.390748	1.31107	up	0.243849	2.02327	2.41401	4.06503	5.32955	hsa-miR-4317	hsa-miR-4317	hsa-miR-4317	AAACTCCCTGGCAATG	chr18	6374386	6374372	+
1193	MIMAT0016869	hsa-miR-4318	-0.0909118	1.06504	down	0.0953562	0.199788	0.108876	1.14853	1.07839	hsa-miR-4318	hsa-miR-4318	hsa-miR-4318	AGCATGTACCCACAGTG	chr18	35237153	35237168	-
1194	MIMAT0016870	hsa-miR-4319	-0.0807657	1.05758	down	0.300588	0.136498	0.0557326	1.09923	1.03939	hsa-miR-4319	hsa-miR-4319	hsa-miR-4319	GTGGCTTTGCTCAGG	chr18	42550073	42550060	+
1195	MIMAT0016871	hsa-miR-4320	-0.351506	1.27589	down	0.248198	0.708835	0.35733	1.63448	1.28105	hsa-miR-4320	hsa-miR-4320	hsa-miR-4320	AGGAAGCTACAGAATCCC	chr18	47652923	47652907	+
1196	MIMAT0016874	hsa-miR-4321	-0.153803	1.1125	down	0.117597	0.483793	0.329991	1.39842	1.25701	hsa-miR-4321	hsa-miR-4321	hsa-miR-4321	CGCAGGGCGGTC	chr19	2250697	2250707	-
1197	MIMAT0016873	hsa-miR-4322	-0.157147	1.11508	down	0.390195	5.83454	5.6774	57.0654	51.1761	hsa-miR-4322	hsa-miR-4322	hsa-miR-4322	CCCCACGCGCTG	chr19	10341141	10341151	-
1198	MIMAT0016875	hsa-miR-4323	0.162972	1.11959	up	0.62376	2.61908	2.78206	6.1436	6.87832	hsa-miR-4323	hsa-miR-4323	hsa-miR-4323	TCTGAGGCTGTGGGG	chr19	42637655	42637642	+
1199	MIMAT0016876	hsa-miR-4324	-0.404315	1.32346	down	0.48455	2.97197	2.56766	7.84609	5.92847	hsa-miR-4324	hsa-miR-4324	hsa-miR-4324	TTAAGGTTAGGGTCTCAGG	chr19	49812115	49812098	+
1200	MIMAT0016887	hsa-miR-4325	-0.0470026	1.03312	down	0.266749	0.148537	0.101534	1.10844	1.07291	hsa-miR-4325	hsa-miR-4325	hsa-miR-4325	TCACTGAGACAAGTGCA	chr20	55896585	55896570	+
1201	MIMAT0016888	hsa-miR-4326	-0.12705	1.09206	down	0.596681	0.601931	0.47488	1.51775	1.3898	hsa-miR-4326	hsa-miR-4326	hsa-miR-4326	GTCTGGGAGACAGAGG	chr20	61918175	61918189	-
1202	MIMAT0016889	hsa-miR-4327	0.0585121	1.04139	up	0.843184	8.4841	8.54261	358.07	372.891	hsa-miR-4327	hsa-miR-4327	hsa-miR-4327	CCAGTCCCCCATGC	chr21	31747640	31747628	+
1203	MIMAT0016926	hsa-miR-4328	0.0455464	1.03207	up	0.767025	1.99702	2.04257	3.99175	4.11979	hsa-miR-4328	hsa-miR-4328	hsa-miR-4328	AATCCTGGGAAAACTGG	chrX	78156736	78156721	+
1204	MIMAT0016923	hsa-miR-4329	0.0724305	1.05149	up	0.131189	0.0581091	0.13054	1.0411	1.0947	hsa-miR-4329	hsa-miR-4329	hsa-miR-4329	GTGGAACTAGGGTCTC	chrX	112024006	112023992	+
1205	MIMAT0016924	hsa-miR-4330	0.0274562	1.01921	up	0.739338	0.178475	0.205931	1.13169	1.15343	hsa-miR-4330	hsa-miR-4330	hsa-miR-4330	GCAAGGCTCTGATCTG	chrX	150336774	150336788	-

## Sheet: mean doen
Index	mirbase accession No	systematic_name	log ratio	FCAbsolute	regulation	p-value	negative mean log signal	positive mean log signal	negative mean value	positive mean value	TargetScan	microCosm	PicTar	miRNA sequence	chr	start	stop	strand
363	MIMAT0000728	hsa-miR-375	-1.68271	3.2103	down	0.185212	7.67653	5.99382	204.581	63.7266	hsa-miR-375	hsa-miR-375	hsa-miR-375	TCACGCGAGCCGAAC	chr2	219866427	219866414	+
1165	MIMAT0016921	hsa-miR-4290	-1.21426	2.32021	down	0.489636	2.16526	0.951004	4.48548	1.93322	hsa-miR-4290	hsa-miR-4290	hsa-miR-4290	GAGGGAAGAAAGGAGG	chr9	92785807	92785793	+
1191	MIMAT0016867	hsa-miR-4316	-0.957732	1.94225	down	0.0779081	2.33972	1.38199	5.06204	2.60627	hsa-miR-4316	hsa-miR-4316	hsa-miR-4316	CACCAGCTAGCCTCA	chr17	75393092	75393079	+
868	MIMAT0007349	hsa-miR-1471	-0.862335	1.81798	down	0.158087	8.73195	7.86962	425.187	233.879	hsa-miR-1471	hsa-miR-1471	hsa-miR-1471	ACACCTGGCTCCACA	chr2	232756973	232756960	+
419	MIMAT0002173	hsa-miR-483-3p	-0.833914	1.78252	down	0.219679	3.09097	2.25706	8.52071	4.78016	hsa-miR-483-3p	hsa-miR-483-3p	hsa-miR-483-3p	AAGACGGGAGGAGAGGAG	chr11	2155431	2155415	+
338	MIMAT0000772	hsa-miR-345-5p	-0.829144	1.77663	down	0.190805	6.71504	5.8859	105.058	59.1332	hsa-miR-345-5p	hsa-miR-345-5p	hsa-miR-345-5p	GAGCCCTGGACTAG	chr14	100774221	100774234	-
653	MIMAT0003299	hsa-miR-630	-0.814093	1.75819	down	0.247442	9.66879	8.85469	813.944	462.944	hsa-miR-630	hsa-miR-630	hsa-miR-630	ACCTTCCCTGGTACAGA	chr15	72879624	72879639	-
745	MIMAT0004976	hsa-miR-933	-0.805086	1.74725	down	0.0329399	2.37089	1.56581	5.17261	2.96043	hsa-miR-933	hsa-miR-933	hsa-miR-933	GGGAGAGGTCTCCCT	chr2	176032428	176032415	+
1141	MIMAT0016892	hsa-miR-4266	-0.758039	1.69119	down	0.667875	1.66404	0.906	3.16902	1.87384	hsa-miR-4266	hsa-miR-4266	hsa-miR-4266	GGCCAAGGCCTCC	chr2	109930071	109930060	+
1109	MIMAT0018200	hsa-miR-3925-5p	-0.726692	1.65484	down	0.3052	4.72905	4.00235	26.5207	16.0261	hsa-miR-3925-5p	hsa-miR-3925-5p	hsa-miR-3925-5p	AGGCTCCACTTTCAGT	chr6	36590245	36590230	+
661	MIMAT0003308	hsa-miR-638	-0.714054	1.64041	down	0.00405112	12.8965	12.1824	7624.66	4648.03	hsa-miR-638	hsa-miR-638	hsa-miR-638	AGGCCGCCACCCGC	chr19	10829107	10829119	-
872	MIMAT0006765	hsa-miR-1825	-0.690065	1.61336	down	0.10173	4.29799	3.60793	19.6709	12.1926	hsa-miR-1825	hsa-miR-1825	hsa-miR-1825	GGAGAGGAGGGCAC	chr20	30825638	30825650	-
997	MIMAT0015079	hsa-miR-3195	-0.685101	1.60781	down	0.00886372	10.6075	9.92237	1560.15	970.355	hsa-miR-3195	hsa-miR-3195	hsa-miR-3195	AACCCGGGCCCG	chr20	60639874	60639884	-
842	MIMAT0005942	hsa-miR-1288	-0.676629	1.5984	down	0.13156	6.50209	5.82546	90.6408	56.7072	hsa-miR-1288	hsa-miR-1288	hsa-miR-1288	TCTCCAGATCAGGGCA	chr17	16185378	16185392	-
1146	MIMAT0016901	hsa-miR-4271	-0.672396	1.59372	down	0.401891	8.96072	8.28833	498.249	312.633	hsa-miR-4271	hsa-miR-4271	hsa-miR-4271	CCCCACCTTTTCTTCC	chr3	49311595	49311609	-
3	MIMAT0004482	hsa-let-7b-3p	-0.663804	1.58425	down	0.0645897	1.87922	1.21542	3.67877	2.32208	hsa-let-7b-3p	hsa-let-7b-3p	hsa-let-7b-3p	GGGAAGGCAGTAGGTT	chr22	46509631	46509646	-
740	MIMAT0004918	hsa-miR-892b	-0.650116	1.56929	down	0.162656	5.12896	4.47885	34.9922	22.298	hsa-miR-892b	hsa-miR-892b	hsa-miR-892b	TCTACCCAGAAAGGAGCCA	chrX	145078782	145078765	+
238	MIMAT0000460	hsa-miR-194-5p	-0.64772	1.56669	down	0.713881	8.85359	8.20587	462.591	295.266	hsa-miR-194-5p	hsa-miR-194-5p	hsa-miR-194-5p	TCCACATGGAGTTGCT	chr1	220291534	220291519	+
858	MIMAT0005893	hsa-miR-1305	-0.633685	1.55152	down	0.181755	7.65486	7.02118	201.532	129.893	hsa-miR-1305	hsa-miR-1305	hsa-miR-1305	TCTCTCCCATTAGAGTTGA	chr4	183090500	183090517	-
760	MIMAT0005826	hsa-miR-1181	-0.633655	1.55149	down	0.380615	7.87955	7.24589	235.494	151.786	hsa-miR-1181	hsa-miR-1181	hsa-miR-1181	CGGCTCGGGTGG	chr19	10514167	10514157	+
352	MIMAT0000722	hsa-miR-370	-0.629401	1.54692	down	0.249422	6.06798	5.43858	67.088	43.3687	hsa-miR-370	hsa-miR-370	hsa-miR-370	ACCAGGTTCCACCC	chr14	101377532	101377544	-
422	MIMAT0002176	hsa-miR-485-3p	-0.618669	1.53546	down	0.535261	1.51482	0.896155	2.85764	1.8611	hsa-miR-485-3p	hsa-miR-485-3p	hsa-miR-485-3p	AGAGAGGAGAGCCGTGT	chr14	101521807	101521822	-
924	MIMAT0014990	hsa-miR-3127-5p	-0.616905	1.53358	down	0.177611	5.95707	5.34016	62.1235	40.5088	hsa-miR-3127-5p	hsa-miR-3127-5p	hsa-miR-3127-5p	CTTCCCATTCCACAAG	chr2	97464032	97464047	-
824	MIMAT0015017	hsa-miR-1273c	-0.613557	1.53003	down	0.416284	5.23732	4.62376	37.7216	24.6542	hsa-miR-1273c	hsa-miR-1273c	hsa-miR-1273c	GACAGGGTCTCGTTTT	chr6	155174510	155174524	-
613	MIMAT0003264	hsa-miR-596	-0.605202	1.52119	down	0.267827	1.68088	1.07568	3.20623	2.10771	hsa-miR-596	hsa-miR-596	hsa-miR-596	CCCGAGGAGCCGG	chr8	1765421	1765432	-
705	MIMAT0005954	hsa-miR-720	-0.593117	1.5085	down	0.429615	13.299	12.7059	10078.8	6681.33	hsa-miR-720	hsa-miR-720	hsa-miR-720	TGGAGGCCCCAGC	chr3	164059160	164059171	-
237	MIMAT0004671	hsa-miR-194-3p	-0.592186	1.50753	down	0.285313	2.27684	1.68465	4.84614	3.21463	hsa-miR-194-3p	hsa-miR-194-3p	hsa-miR-194-3p	CAGATAACAGCAGCCCC	chr11	64658898	64658882	+

## Sheet: negative significant
Index	mirbase accession No	systematic_name	log ratio	FCAbsolute	regulation	p-value	negative mean log signal	positive mean log signal	negative mean value	positive mean value	TargetScan	microCosm	PicTar	miRNA sequence	chr	start	stop	strand
745	MIMAT0004976	hsa-miR-933	-0.805086	1.74725	down	0.0329399	2.37089	1.56581	5.17261	2.96043	hsa-miR-933	hsa-miR-933	hsa-miR-933	GGGAGAGGTCTCCCT	chr2	176032428	176032415	+
661	MIMAT0003308	hsa-miR-638	-0.714054	1.64041	down	0.00405112	12.8965	12.1824	7624.66	4648.03	hsa-miR-638	hsa-miR-638	hsa-miR-638	AGGCCGCCACCCGC	chr19	10829107	10829119	-
997	MIMAT0015079	hsa-miR-3195	-0.685101	1.60781	down	0.00886372	10.6075	9.92237	1560.15	970.355	hsa-miR-3195	hsa-miR-3195	hsa-miR-3195	AACCCGGGCCCG	chr20	60639874	60639884	-
